# Supplementary material for: Bis(benzyl phenyl sulfoxide-κO)dichloridodiphenyl­tin(IV)
Source: Acta Crystallogr Sect E Struct Rep Online. 2009 Oct 3;65(Pt 11):m1306. doi: 10.1107/S1600536809039269 (PMC2971230; doi:10.1107/S1600536809039269)
Supplement: Supplementary file 1 [file e-65-m1306-sup1.cif]

##############################################################################
###                                                                        ###
###        Electronic paper (Acta Crystallographica Section E)             ###
###                                                                        ###
##############################################################################
#                                                                            #
# This CIF contains the data in a paper accepted for publication in Acta     #
# Crystallographica Section E. It conforms to the requirements of Notes      #
# for Authors for Section E, and has been peer reviewed under the auspices   #
# of the IUCr Commission on Journals.                                        #
#                                                                            #
# Full details of the Crystallographic Information File format               #
# are given in the paper "The Crystallographic Information File (CIF):       #
# a New Standard Archive File for Crystallography" by S. R. Hall, F. H.      #
# Allen and I. D. Brown [Acta Cryst. (1991), A47, 655-685].                  #
#                                                                            #
# The current version of the core CIF dictionary is obtainable from          #
# ftp://ftp.iucr.org/pub/cif_core.dic. The current version number is 2.4.    #
#                                                                            #
# Software is freely available for graphical display of the structure(s) in  #
# this CIF.  For information consult the CIF home page http://www.iucr.org/  #
# cif/home.html                                                              #
#                                                                            #
# This file may be used for bona fide research purposes within the           #
# scientific community so long as proper attribution is given to the journal # 
# article from which it was obtained.                                        #
#                                                                            #
##############################################################################
                                             
data_global
_audit_creation_method     SHELXL-97
_journal_data_validation_number     ?
_journal_date_recd_electronic     2009-09-07
_journal_date_accepted     2009-09-27
_journal_name_full     'Acta Crystallographica, Section E'
_journal_year     2009
_journal_volume     65
_journal_issue     11
_journal_page_first     m1306
_journal_page_last     m1306
_journal_paper_category     QM
_journal_coeditor_code     TK2538
_publ_contact_author_name     'Prof. Dang, Yan-Qiu'
_publ_contact_author_address
;
Department of Chemistry & chemical engineering
Binzhou University
Binzhou 256600
People's Republic of China
;
_publ_contact_author_email     'yanqiudang@163.com'
_publ_contact_author_fax     '86 0543 3190000'
_publ_contact_author_phone     '86 0543 3190000'
_publ_section_title
;
Bis(benzyl phenyl sulfoxide-\k<i>O</i>)dichloridodiphenyltin(IV)
;
loop_
    _publ_author_name
    _publ_author_address
    'Dang, Yan-Qiu'
;
Department of Chemistry & Chemical Engineering
Binzhou University
Binzhou 256600
People's Republic of China
;
data_I
_audit_creation_method     SHELXL-97
_chemical_name_systematic
;
Bis(benzyl phenyl sulfoxide-\k<i>O</i>)dichloridodiphenyltin(IV)
;
_chemical_name_common     ?
_chemical_formula_moiety     'C38 H34 Cl2 O2 S2 Sn'
_chemical_formula_sum     'C38 H34 Cl2 O2 S2 Sn'
_chemical_formula_iupac     '[Sn (C6 H5)2 Cl2 (C13 H12 O S)2]'
_chemical_formula_weight     776.40
_chemical_melting_point     ?
_symmetry_cell_setting     monoclinic
_symmetry_space_group_name_H-M     'C 2/c'
_symmetry_space_group_name_Hall     '-C 2yc'
loop_
    _symmetry_equiv_pos_as_xyz
    'x, y, z'
    '-x, y, -z+1/2'
    'x+1/2, y+1/2, z'
    '-x+1/2, y+1/2, -z+1/2'
    '-x, -y, -z'
    'x, -y, z-1/2'
    '-x+1/2, -y+1/2, -z'
    'x+1/2, -y+1/2, z-1/2'
_cell_length_a     22.7485(19)
_cell_length_b     11.5478(14)
_cell_length_c     16.984(2)
_cell_angle_alpha     90
_cell_angle_beta     126.633(6)
_cell_angle_gamma     90
_cell_volume     3580.3(7)
_cell_formula_units_Z     4
_cell_measurement_reflns_used     3086
_cell_measurement_theta_min     2.7
_cell_measurement_theta_max     24.9
_cell_measurement_temperature     295(2)
_exptl_crystal_description     block
_exptl_crystal_colour     colourless
_exptl_crystal_size_max     0.25
_exptl_crystal_size_mid     0.22
_exptl_crystal_size_min     0.11
_exptl_crystal_density_diffrn     1.440
_exptl_crystal_density_meas     ?
_exptl_crystal_density_method     'not measured'
_exptl_crystal_F_000     1576
_exptl_absorpt_coefficient_mu     1.011
_exptl_absorpt_correction_type     multi-scan
_exptl_absorpt_process_details     '(SADABS; Bruker, 2002)'
_exptl_absorpt_correction_T_min     0.786
_exptl_absorpt_correction_T_max     0.897
_exptl_special_details
;
;
_diffrn_ambient_temperature     295(2)
_diffrn_radiation_type     MoK\a
_diffrn_radiation_wavelength     0.71073
_diffrn_radiation_source     'fine-focus sealed tube'
_diffrn_radiation_monochromator     graphite
_diffrn_measurement_device_type     'Bruker SMART APEX area-detector'
_diffrn_measurement_method     '\f and \w'
_diffrn_detector_area_resol_mean     ?
_diffrn_reflns_number     9821
_diffrn_reflns_av_R_equivalents     0.031
_diffrn_reflns_av_sigmaI/netI     0.039
_diffrn_reflns_theta_min     2.1
_diffrn_reflns_theta_max     26.0
_diffrn_reflns_theta_full     26.0
_diffrn_measured_fraction_theta_max     0.997
_diffrn_measured_fraction_theta_full     0.997
_diffrn_reflns_limit_h_min     -24
_diffrn_reflns_limit_h_max     28
_diffrn_reflns_limit_k_min     -14
_diffrn_reflns_limit_k_max     12
_diffrn_reflns_limit_l_min     -20
_diffrn_reflns_limit_l_max     20
_diffrn_standards_number     0
_diffrn_standards_interval_count     0
_diffrn_standards_interval_time     0
_diffrn_standards_decay_%     0
_refine_special_details
;
Refinement of <i>F</i>^2^ against ALL reflections. The weighted <i>R</i>-factor
<i>wR</i> and goodness of fit <i>S</i> are based on <i>F</i>^2^, conventional
<i>R</i>-factors <i>R</i> are based on <i>F</i>, with <i>F</i> set to zero for
negative <i>F</i>^2^. The threshold expression of <i>F</i>^2^ >
\s(<i>F</i>^2^) is used only for calculating <i>R</i>-factors(gt) <i>etc</i>.
and is not relevant to the choice of reflections for refinement.
<i>R</i>-factors based on <i>F</i>^2^ are statistically about twice as large
as those based on <i>F</i>, and <i>R</i>- factors based on ALL data will be
even larger.
;
_reflns_number_total     3512
_reflns_number_gt     3003
_reflns_threshold_expression     I>2\s(I)
_refine_ls_structure_factor_coef     Fsqd
_refine_ls_matrix_type     full
_refine_ls_R_factor_all     0.041
_refine_ls_R_factor_gt     0.032
_refine_ls_wR_factor_gt     0.072
_refine_ls_wR_factor_ref     0.076
_refine_ls_goodness_of_fit_ref     1.03
_refine_ls_restrained_S_all     1.03
_refine_ls_number_reflns     3512
_refine_ls_number_parameters     204
_refine_ls_number_restraints     0
_refine_ls_hydrogen_treatment     constr
_refine_ls_weighting_scheme     calc
_refine_ls_weighting_details
          'calc w=1/[\s^2^(Fo^2^)+(0.0324P)^2^+1.727P] where P=(Fo^2^+2Fc^2^)/3'
_atom_sites_solution_hydrogens     geom
_atom_sites_solution_primary     direct
_atom_sites_solution_secondary     difmap
_refine_ls_shift/su_max     0.001
_refine_ls_shift/su_mean     0.000
_refine_diff_density_max     0.43
_refine_diff_density_min     -0.37
_refine_ls_extinction_method     none
_refine_ls_extinction_coef     ?
loop_
    _atom_type_symbol
    _atom_type_description
    _atom_type_scat_dispersion_real
    _atom_type_scat_dispersion_imag
    _atom_type_scat_source
    'C' 'C' 0.0033 0.0016
                         'International Tables Vol C Tables 4.2.6.8 and 6.1.1.4'
    'H' 'H' 0.0000 0.0000
                         'International Tables Vol C Tables 4.2.6.8 and 6.1.1.4'
    'O' 'O' 0.0106 0.0060
                         'International Tables Vol C Tables 4.2.6.8 and 6.1.1.4'
    'S' 'S' 0.1246 0.1234
                         'International Tables Vol C Tables 4.2.6.8 and 6.1.1.4'
    'Cl' 'Cl' 0.1484 0.1585
                         'International Tables Vol C Tables 4.2.6.8 and 6.1.1.4'
    'Sn' 'Sn' -0.6537 1.4246
                         'International Tables Vol C Tables 4.2.6.8 and 6.1.1.4'
_computing_data_collection     'SMART (Bruker, 2002)'
_computing_cell_refinement     'SAINT (Bruker, 2002)'
_computing_data_reduction     'SAINT (Bruker, 2002)'
_computing_structure_solution     'SHELXS97 (Sheldrick, 2008)'
_computing_structure_refinement     'SHELXL97 (Sheldrick, 2008)'
_computing_molecular_graphics     'ORTEP-3 (Farrugia, 1997)'
_computing_publication_material     'SHELXL97 (Sheldrick, 2008)'
loop_
    _atom_site_type_symbol
    _atom_site_label
    _atom_site_fract_x
    _atom_site_fract_y
    _atom_site_fract_z
    _atom_site_U_iso_or_equiv
    _atom_site_adp_type
    _atom_site_calc_flag
    _atom_site_refinement_flags
    _atom_site_occupancy
    _atom_site_disorder_assembly
    _atom_site_disorder_group
    Sn Sn1 1.0000 0.87434(2) 0.2500 0.03980(10) Uani d S 1 . .
    Cl Cl1 0.90700(5) 1.01568(7) 0.21844(6) 0.0683(2) Uani d . 1 . .
    S S1 0.84234(4) 0.71126(7) 0.15603(5) 0.0544(2) Uani d . 1 . .
    O O1 0.92338(10) 0.72512(16) 0.23458(13) 0.0499(5) Uani d . 1 . .
    C C1 1.04788(14) 0.8471(2) 0.40104(18) 0.0396(6) Uani d . 1 . .
    C C2 1.06132(16) 0.9415(2) 0.45947(19) 0.0489(7) Uani d . 1 . .
    H H2 1.0526 1.0158 0.4334 0.059 Uiso calc R 1 . .
    C C3 1.08741(18) 0.9272(3) 0.5554(2) 0.0600(8) Uani d . 1 . .
    H H3 1.0954 0.9916 0.5936 0.072 Uiso calc R 1 . .
    C C4 1.10169(17) 0.8184(3) 0.5954(2) 0.0589(8) Uani d . 1 . .
    H H4 1.1197 0.8089 0.6605 0.071 Uiso calc R 1 . .
    C C5 1.08941(18) 0.7241(3) 0.5389(2) 0.0585(8) Uani d . 1 . .
    H H5 1.0989 0.6502 0.5658 0.070 Uiso calc R 1 . .
    C C6 1.06288(16) 0.7378(2) 0.4418(2) 0.0493(7) Uani d . 1 . .
    H H6 1.0552 0.6732 0.4040 0.059 Uiso calc R 1 . .
    C C7 0.82742(17) 0.5595(3) 0.1480(2) 0.0558(8) Uani d . 1 . .
    C C8 0.7599(2) 0.5161(4) 0.0741(3) 0.0748(10) Uani d . 1 . .
    H H8 0.7222 0.5655 0.0287 0.090 Uiso calc R 1 . .
    C C9 0.7489(3) 0.3981(4) 0.0682(4) 0.0967(15) Uani d . 1 . .
    H H9 0.7028 0.3680 0.0198 0.116 Uiso calc R 1 . .
    C C10 0.8041(3) 0.3252(4) 0.1318(4) 0.0978(15) Uani d . 1 . .
    H H10 0.7960 0.2457 0.1265 0.117 Uiso calc R 1 . .
    C C11 0.8722(3) 0.3686(3) 0.2041(3) 0.0867(13) Uani d . 1 . .
    H H11 0.9103 0.3184 0.2472 0.104 Uiso calc R 1 . .
    C C12 0.8842(2) 0.4863(3) 0.2131(2) 0.0645(9) Uani d . 1 . .
    H H12 0.9301 0.5161 0.2624 0.077 Uiso calc R 1 . .
    C C13 0.79848(19) 0.7551(3) 0.2128(3) 0.0685(9) Uani d . 1 . .
    H H13A 0.8046 0.8381 0.2236 0.082 Uiso calc R 1 . .
    H H13B 0.7464 0.7400 0.1666 0.082 Uiso calc R 1 . .
    C C14 0.82573(17) 0.6978(2) 0.3077(2) 0.0537(7) Uani d . 1 . .
    C C15 0.8879(2) 0.7370(3) 0.3947(3) 0.0699(10) Uani d . 1 . .
    H H15 0.9147 0.7972 0.3940 0.084 Uiso calc R 1 . .
    C C16 0.9109(2) 0.6882(4) 0.4823(3) 0.0849(12) Uani d . 1 . .
    H H16 0.9526 0.7160 0.5407 0.102 Uiso calc R 1 . .
    C C17 0.8720(2) 0.5978(3) 0.4837(3) 0.0789(11) Uani d . 1 . .
    H H17 0.8873 0.5646 0.5431 0.095 Uiso calc R 1 . .
    C C18 0.8116(2) 0.5575(3) 0.3988(3) 0.0715(10) Uani d . 1 . .
    H H18 0.7855 0.4963 0.4000 0.086 Uiso calc R 1 . .
    C C19 0.7882(2) 0.6056(3) 0.3109(3) 0.0637(9) Uani d . 1 . .
    H H19 0.7469 0.5762 0.2529 0.076 Uiso calc R 1 . .
loop_
    _atom_site_aniso_label
    _atom_site_aniso_U_11
    _atom_site_aniso_U_22
    _atom_site_aniso_U_33
    _atom_site_aniso_U_12
    _atom_site_aniso_U_13
    _atom_site_aniso_U_23
    Sn1 0.04550(17) 0.04045(16) 0.03513(15) 0.000 0.02496(13) 0.000
    Cl1 0.0833(6) 0.0662(5) 0.0587(5) 0.0318(4) 0.0441(5) 0.0117(4)
    S1 0.0453(4) 0.0608(5) 0.0503(4) -0.0038(3) 0.0249(4) 0.0146(3)
    O1 0.0448(11) 0.0542(12) 0.0485(11) -0.0061(9) 0.0266(10) 0.0059(9)
    C1 0.0386(15) 0.0442(15) 0.0390(14) 0.0034(11) 0.0248(13) 0.0039(11)
    C2 0.0582(19) 0.0468(16) 0.0419(15) 0.0056(14) 0.0301(15) 0.0013(12)
    C3 0.062(2) 0.070(2) 0.0458(17) 0.0032(17) 0.0311(16) -0.0098(16)
    C4 0.0514(19) 0.086(2) 0.0390(16) 0.0066(17) 0.0267(15) 0.0091(16)
    C5 0.061(2) 0.0587(19) 0.0521(18) 0.0103(15) 0.0313(17) 0.0199(15)
    C6 0.0501(17) 0.0461(16) 0.0485(16) 0.0052(13) 0.0277(15) -0.0004(13)
    C7 0.059(2) 0.065(2) 0.0481(17) -0.0162(16) 0.0346(16) -0.0010(15)
    C8 0.058(2) 0.100(3) 0.065(2) -0.026(2) 0.0362(19) -0.015(2)
    C9 0.105(4) 0.110(4) 0.095(3) -0.063(3) 0.070(3) -0.043(3)
    C10 0.156(5) 0.071(3) 0.108(4) -0.045(3) 0.101(4) -0.023(3)
    C11 0.123(4) 0.064(2) 0.074(3) -0.012(2) 0.060(3) 0.0100(19)
    C12 0.074(2) 0.058(2) 0.0545(19) -0.0076(17) 0.0350(19) 0.0064(16)
    C13 0.058(2) 0.059(2) 0.095(3) 0.0126(16) 0.049(2) 0.0185(18)
    C14 0.0533(19) 0.0466(17) 0.075(2) 0.0061(14) 0.0458(18) 0.0034(15)
    C15 0.076(2) 0.065(2) 0.094(3) -0.0187(18) 0.064(2) -0.019(2)
    C16 0.078(3) 0.121(3) 0.066(2) -0.013(2) 0.049(2) -0.020(2)
    C17 0.097(3) 0.086(3) 0.080(3) 0.005(2) 0.067(3) 0.005(2)
    C18 0.088(3) 0.060(2) 0.086(3) -0.0102(19) 0.063(2) -0.0022(19)
    C19 0.063(2) 0.058(2) 0.077(2) -0.0051(16) 0.046(2) -0.0049(16)
_geom_special_details
;
All e.s.d.'s (except the e.s.d. in the dihedral angle between two l.s. planes)
are estimated using the full covariance matrix. The cell e.s.d.'s are taken
into account individually in the estimation of e.s.d.'s in distances, angles
and torsion angles; correlations between e.s.d.'s in cell parameters are only
used when they are defined by crystal symmetry. An approximate (isotropic)
treatment of cell e.s.d.'s is used for estimating e.s.d.'s involving l.s.
planes.
;
loop_
    _geom_bond_atom_site_label_1
    _geom_bond_atom_site_label_2
    _geom_bond_site_symmetry_2
    _geom_bond_distance
    _geom_bond_publ_flag
    Sn1 C1 . 2.129(2) ?
    Sn1 C1 2_755 2.129(2) ?
    Sn1 O1 . 2.3519(18) ?
    Sn1 O1 2_755 2.3519(18) ?
    Sn1 Cl1 2_755 2.4645(8) ?
    Sn1 Cl1 . 2.4645(8) ?
    S1 O1 . 1.506(2) ?
    S1 C7 . 1.775(3) ?
    S1 C13 . 1.824(3) ?
    C1 C6 . 1.380(4) ?
    C1 C2 . 1.381(4) ?
    C2 C3 . 1.372(4) ?
    C2 H2 . 0.9300 ?
    C3 C4 . 1.372(4) ?
    C3 H3 . 0.9300 ?
    C4 C5 . 1.364(4) ?
    C4 H4 . 0.9300 ?
    C5 C6 . 1.387(4) ?
    C5 H5 . 0.9300 ?
    C6 H6 . 0.9300 ?
    C7 C8 . 1.374(4) ?
    C7 C12 . 1.379(4) ?
    C8 C9 . 1.379(5) ?
    C8 H8 . 0.9300 ?
    C9 C10 . 1.355(7) ?
    C9 H9 . 0.9300 ?
    C10 C11 . 1.375(6) ?
    C10 H10 . 0.9300 ?
    C11 C12 . 1.376(4) ?
    C11 H11 . 0.9300 ?
    C12 H12 . 0.9300 ?
    C13 C14 . 1.492(4) ?
    C13 H13A . 0.9700 ?
    C13 H13B . 0.9700 ?
    C14 C15 . 1.377(5) ?
    C14 C19 . 1.386(4) ?
    C15 C16 . 1.370(5) ?
    C15 H15 . 0.9300 ?
    C16 C17 . 1.379(5) ?
    C16 H16 . 0.9300 ?
    C17 C18 . 1.349(5) ?
    C17 H17 . 0.9300 ?
    C18 C19 . 1.369(5) ?
    C18 H18 . 0.9300 ?
    C19 H19 . 0.9300 ?
loop_
    _geom_angle_atom_site_label_1
    _geom_angle_atom_site_label_2
    _geom_angle_atom_site_label_3
    _geom_angle_site_symmetry_1
    _geom_angle_site_symmetry_3
    _geom_angle
    _geom_angle_publ_flag
    C1 Sn1 C1 . 2_755 162.98(14) ?
    C1 Sn1 O1 . . 80.68(8) ?
    C1 Sn1 O1 2_755 . 86.85(8) ?
    C1 Sn1 O1 . 2_755 86.85(8) ?
    C1 Sn1 O1 2_755 2_755 80.68(8) ?
    O1 Sn1 O1 . 2_755 85.78(10) ?
    C1 Sn1 Cl1 . 2_755 94.61(7) ?
    C1 Sn1 Cl1 2_755 2_755 96.64(7) ?
    O1 Sn1 Cl1 . 2_755 172.95(5) ?
    O1 Sn1 Cl1 2_755 2_755 88.74(6) ?
    C1 Sn1 Cl1 . . 96.64(7) ?
    C1 Sn1 Cl1 2_755 . 94.61(7) ?
    O1 Sn1 Cl1 . . 88.74(6) ?
    O1 Sn1 Cl1 2_755 . 172.95(5) ?
    Cl1 Sn1 Cl1 2_755 . 97.05(5) ?
    O1 S1 C7 . . 104.46(13) ?
    O1 S1 C13 . . 105.59(14) ?
    C7 S1 C13 . . 100.05(14) ?
    S1 O1 Sn1 . . 127.62(10) ?
    C6 C1 C2 . . 118.6(2) ?
    C6 C1 Sn1 . . 122.35(19) ?
    C2 C1 Sn1 . . 118.93(18) ?
    C3 C2 C1 . . 120.8(3) ?
    C3 C2 H2 . . 119.6 ?
    C1 C2 H2 . . 119.6 ?
    C4 C3 C2 . . 120.3(3) ?
    C4 C3 H3 . . 119.9 ?
    C2 C3 H3 . . 119.9 ?
    C5 C4 C3 . . 119.7(3) ?
    C5 C4 H4 . . 120.2 ?
    C3 C4 H4 . . 120.2 ?
    C4 C5 C6 . . 120.4(3) ?
    C4 C5 H5 . . 119.8 ?
    C6 C5 H5 . . 119.8 ?
    C1 C6 C5 . . 120.2(3) ?
    C1 C6 H6 . . 119.9 ?
    C5 C6 H6 . . 119.9 ?
    C8 C7 C12 . . 120.8(3) ?
    C8 C7 S1 . . 119.2(3) ?
    C12 C7 S1 . . 119.9(2) ?
    C7 C8 C9 . . 118.8(4) ?
    C7 C8 H8 . . 120.6 ?
    C9 C8 H8 . . 120.6 ?
    C10 C9 C8 . . 121.0(4) ?
    C10 C9 H9 . . 119.5 ?
    C8 C9 H9 . . 119.5 ?
    C9 C10 C11 . . 120.0(4) ?
    C9 C10 H10 . . 120.0 ?
    C11 C10 H10 . . 120.0 ?
    C10 C11 C12 . . 120.2(4) ?
    C10 C11 H11 . . 119.9 ?
    C12 C11 H11 . . 119.9 ?
    C11 C12 C7 . . 119.2(4) ?
    C11 C12 H12 . . 120.4 ?
    C7 C12 H12 . . 120.4 ?
    C14 C13 S1 . . 116.2(2) ?
    C14 C13 H13A . . 108.2 ?
    S1 C13 H13A . . 108.2 ?
    C14 C13 H13B . . 108.2 ?
    S1 C13 H13B . . 108.2 ?
    H13A C13 H13B . . 107.4 ?
    C15 C14 C19 . . 118.2(3) ?
    C15 C14 C13 . . 120.8(3) ?
    C19 C14 C13 . . 121.0(3) ?
    C16 C15 C14 . . 120.8(3) ?
    C16 C15 H15 . . 119.6 ?
    C14 C15 H15 . . 119.6 ?
    C15 C16 C17 . . 119.9(4) ?
    C15 C16 H16 . . 120.1 ?
    C17 C16 H16 . . 120.1 ?
    C18 C17 C16 . . 119.8(3) ?
    C18 C17 H17 . . 120.1 ?
    C16 C17 H17 . . 120.1 ?
    C17 C18 C19 . . 120.7(3) ?
    C17 C18 H18 . . 119.6 ?
    C19 C18 H18 . . 119.6 ?
    C18 C19 C14 . . 120.5(3) ?
    C18 C19 H19 . . 119.7 ?
    C14 C19 H19 . . 119.7 ?
loop_
    _geom_torsion_atom_site_label_1
    _geom_torsion_atom_site_label_2
    _geom_torsion_atom_site_label_3
    _geom_torsion_atom_site_label_4
    _geom_torsion_site_symmetry_1
    _geom_torsion_site_symmetry_2
    _geom_torsion_site_symmetry_3
    _geom_torsion_site_symmetry_4
    _geom_torsion
    _geom_torsion_publ_flag
    C7 S1 O1 Sn1 . . . . 151.62(14) ?
    C13 S1 O1 Sn1 . . . . -103.37(15) ?
    C1 Sn1 O1 S1 . . . . 143.25(16) ?
    C1 Sn1 O1 S1 2_755 . . . -48.38(15) ?
    O1 Sn1 O1 S1 2_755 . . . -129.25(17) ?
    Cl1 Sn1 O1 S1 . . . . 46.31(14) ?
    O1 Sn1 C1 C6 . . . . 45.7(2) ?
    O1 Sn1 C1 C6 2_755 . . . -40.5(2) ?
    Cl1 Sn1 C1 C6 2_755 . . . -129.0(2) ?
    Cl1 Sn1 C1 C6 . . . . 133.3(2) ?
    C1 Sn1 C1 C2 2_755 . . . -174.6(2) ?
    O1 Sn1 C1 C2 . . . . -131.2(2) ?
    O1 Sn1 C1 C2 2_755 . . . 142.6(2) ?
    Cl1 Sn1 C1 C2 2_755 . . . 54.1(2) ?
    Cl1 Sn1 C1 C2 . . . . -43.6(2) ?
    C6 C1 C2 C3 . . . . -1.5(4) ?
    Sn1 C1 C2 C3 . . . . 175.5(2) ?
    C1 C2 C3 C4 . . . . 1.1(5) ?
    C2 C3 C4 C5 . . . . -0.4(5) ?
    C3 C4 C5 C6 . . . . 0.2(5) ?
    C2 C1 C6 C5 . . . . 1.4(4) ?
    Sn1 C1 C6 C5 . . . . -175.6(2) ?
    C4 C5 C6 C1 . . . . -0.7(5) ?
    O1 S1 C7 C8 . . . . -172.1(2) ?
    C13 S1 C7 C8 . . . . 78.8(3) ?
    O1 S1 C7 C12 . . . . 5.1(3) ?
    C13 S1 C7 C12 . . . . -104.0(3) ?
    C12 C7 C8 C9 . . . . 2.5(5) ?
    S1 C7 C8 C9 . . . . 179.7(3) ?
    C7 C8 C9 C10 . . . . -2.3(6) ?
    C8 C9 C10 C11 . . . . 0.6(7) ?
    C9 C10 C11 C12 . . . . 0.9(6) ?
    C10 C11 C12 C7 . . . . -0.7(6) ?
    C8 C7 C12 C11 . . . . -1.0(5) ?
    S1 C7 C12 C11 . . . . -178.2(3) ?
    O1 S1 C13 C14 . . . . -52.3(3) ?
    C7 S1 C13 C14 . . . . 55.9(3) ?
    S1 C13 C14 C15 . . . . 82.2(4) ?
    S1 C13 C14 C19 . . . . -99.3(3) ?
    C19 C14 C15 C16 . . . . -1.9(5) ?
    C13 C14 C15 C16 . . . . 176.6(3) ?
    C14 C15 C16 C17 . . . . 0.9(6) ?
    C15 C16 C17 C18 . . . . 0.2(6) ?
    C16 C17 C18 C19 . . . . -0.2(6) ?
    C17 C18 C19 C14 . . . . -0.9(5) ?
    C15 C14 C19 C18 . . . . 1.9(5) ?
    C13 C14 C19 C18 . . . . -176.6(3) ?
