# Supplementary material for: Bis(benzyl phenyl sulfoxide-κO)dichloridodiphenyl­tin(IV)
Source: Acta Crystallogr Sect E Struct Rep Online. 2009 Oct 3;65(Pt 11):m1306. doi: 10.1107/S1600536809039269 (PMC2971230; doi:10.1107/S1600536809039269)
Supplement: Supplementary file 2 [file e-65-m1306-Isup2.hkl]

# 
# h,k,l, Fc-squared, Fo-squared, sigma(Fo-squared) and status flag 
# 
data_I
_shelx_title ' a in C2/c' 
_shelx_refln_list_code          4 
_shelx_F_calc_maximum      598.83 
_exptl_crystal_F_000      1576.00 
_reflns_d_resolution_high  0.8107 
 
loop_ 
 _symmetry_equiv_pos_as_xyz 
 'x, y, z' 
 '-x, y, -z+1/2' 
 'x+1/2, y+1/2, z' 
 '-x+1/2, y+1/2, -z+1/2' 
 '-x, -y, -z' 
 'x, -y, z-1/2' 
 '-x+1/2, -y+1/2, -z' 
 'x+1/2, -y+1/2, z-1/2' 
 
_cell_length_a    22.7485 
_cell_length_b    11.5478 
_cell_length_c    16.9840 
_cell_angle_alpha  90.000 
_cell_angle_beta  126.633 
_cell_angle_gamma  90.000 
 
_shelx_F_squared_multiplier     1.000 
 
loop_ 
 _refln_index_h 
 _refln_index_k 
 _refln_index_l 
 _refln_F_squared_calc 
 _refln_F_squared_meas 
 _refln_F_squared_sigma 
 _refln_observed_status 
   2   0   0    13484.21    15364.53    352.18 o 
   4   0   0    17867.37    18903.92    438.16 o 
   6   0   0     4000.55     4657.74    130.05 o 
   8   0   0     1408.79     1081.69     76.07 o 
  10   0   0    22146.76    21481.88    784.11 o 
  12   0   0    29665.45    30813.59   1109.37 o 
  14   0   0     3514.70     3069.49    181.35 o 
  16   0   0      563.31      481.32     66.32 o 
  18   0   0     2733.83     2676.37    218.47 o 
  20   0   0     2488.03     2390.97    239.16 o 
  22   0   0      238.01      269.89    105.89 o 
   1   1   0    26483.27    28049.07    488.82 o 
   3   1   0   114250.17   100067.39   2623.63 o 
   5   1   0     1877.55     1973.56     67.67 o 
   7   1   0       79.42       48.17     14.24 o 
   9   1   0     7887.02     7879.58    178.93 o 
  11   1   0    11194.27    11080.22    246.90 o 
  13   1   0     3902.72     4031.48    106.19 o 
  15   1   0     1156.28     1205.41     69.67 o 
  17   1   0      239.95      303.63     65.81 o 
  19   1   0     1037.22     1169.50    161.11 o 
  21   1   0     1145.58     1089.22    153.81 o 
   0   2   0    10105.89    10244.83    362.39 o 
   2   2   0      358.08      330.44     14.32 o 
   4   2   0     3919.72     3923.99     97.02 o 
   6   2   0     8097.58     8108.23    251.44 o 
   8   2   0     5089.01     5385.45    138.50 o 
  10   2   0     1618.10     1409.11    106.06 o 
  12   2   0      309.57      332.64     34.42 o 
  14   2   0      901.28      876.09     53.91 o 
  16   2   0      283.45      282.50     46.53 o 
  18   2   0      144.03      170.70     77.89 o 
  20   2   0       32.23       80.74     55.86 o 
  22   2   0      266.71      354.78    176.78 o 
   1   3   0     3126.25     3439.98     74.16 o 
   3   3   0    44252.92    44221.51    772.25 o 
   5   3   0    36028.10    34615.73    952.32 o 
   7   3   0    16052.48    15598.21    367.62 o 
   9   3   0     9269.15     9785.43    231.98 o 
  11   3   0      102.15      117.98     26.07 o 
  13   3   0        8.31        8.72     19.75 o 
  15   3   0     3128.58     3241.62    119.59 o 
  17   3   0     3693.64     3745.95    173.57 o 
  19   3   0      343.98      371.82    115.62 o 
  21   3   0      614.77      569.84     99.15 o 
   0   4   0     3999.08     4059.05    134.64 o 
   2   4   0    10053.88    10667.50    186.45 o 
   4   4   0    62967.51    64705.75   1005.03 o 
   6   4   0    38469.79    40112.19    713.20 o 
   8   4   0    20057.02    20097.39    378.42 o 
  10   4   0     3462.20     3443.01    111.23 o 
  12   4   0      135.65      116.05     28.51 o 
  14   4   0     4080.27     4299.31    180.82 o 
  16   4   0     5058.66     4983.96    211.20 o 
  18   4   0     1257.55     1333.00     97.95 o 
  20   4   0      606.10      436.33    138.44 o 
   1   5   0    18869.70    20658.90    372.47 o 
   3   5   0     2405.37     2329.21     55.07 o 
   5   5   0    12193.42    11867.59    205.74 o 
   7   5   0     7514.30     7221.18    156.22 o 
   9   5   0      314.76      395.85     33.17 o 
  11   5   0     2245.15     2173.77     74.49 o 
  13   5   0     8775.44     8727.83    232.83 o 
  15   5   0      624.14      617.02     85.37 o 
  17   5   0     1185.63     1360.40    187.43 o 
  19   5   0      580.57      743.42     83.98 o 
  21   5   0       31.55      173.13    111.67 o 
   0   6   0       67.24      168.41     30.02 o 
   2   6   0     1057.39     1106.89     37.62 o 
   4   6   0      542.06      516.77     27.58 o 
   6   6   0      275.92      275.08     27.89 o 
   8   6   0     1059.66     1178.46     49.89 o 
  10   6   0      484.47      537.46     41.21 o 
  12   6   0        0.25      -10.09     30.18 o 
  14   6   0      736.05      753.03     92.12 o 
  16   6   0      223.78      265.25     65.15 o 
  18   6   0       31.95      -31.04     82.15 o 
  20   6   0       93.02       96.45    101.93 o 
   1   7   0    25541.12    25606.22    465.50 o 
   3   7   0      117.44      146.59     24.76 o 
   5   7   0     2439.58     2429.46     65.22 o 
   7   7   0     4489.67     4777.14    178.00 o 
   9   7   0       18.37       49.69     26.82 o 
  11   7   0     6788.75     6564.87    191.73 o 
  13   7   0     2872.83     2850.69    151.79 o 
  15   7   0       15.07      -20.27     41.50 o 
  17   7   0      136.73      235.49     65.93 o 
  19   7   0     1297.72     1380.43    200.36 o 
   0   8   0     9825.32     9908.63    288.98 o 
   2   8   0     9471.04     9236.80    194.32 o 
   4   8   0     5731.81     5773.28    120.96 o 
   6   8   0      505.36      634.69     75.73 o 
   8   8   0    10836.18    10392.50    479.34 o 
  10   8   0     6389.75     6579.10    193.11 o 
  12   8   0      675.21      729.57     91.43 o 
  14   8   0     1599.17     1521.97    129.24 o 
  16   8   0     1084.50      948.79    112.81 o 
  18   8   0      582.63      464.75    165.52 o 
   1   9   0       13.10       32.74     23.87 o 
   3   9   0     3117.59     3334.78    116.98 o 
   5   9   0     3947.43     3830.45    187.89 o 
   7   9   0     2194.68     2098.87     95.95 o 
   9   9   0     3432.84     3417.29    129.19 o 
  11   9   0     2946.72     3191.95    162.10 o 
  13   9   0        2.67       74.56     53.76 o 
  15   9   0      378.03      457.24     87.04 o 
  17   9   0      238.84       37.65    105.43 o 
   0  10   0      321.56      281.45     81.24 o 
   2  10   0      441.08      431.54     67.73 o 
   4  10   0      848.57      899.64     95.61 o 
   6  10   0       44.27       -0.90     51.57 o 
   8  10   0      547.23      590.90     66.25 o 
  10  10   0        2.63      -14.42     51.39 o 
  12  10   0      267.16      219.61     69.26 o 
  14  10   0       77.01       38.65     58.38 o 
  16  10   0      330.66      277.41     84.85 o 
   1  11   0      210.61      357.72     70.57 o 
   3  11   0     2335.13     2245.79    145.14 o 
   5  11   0     3539.98     3606.75    173.73 o 
   7  11   0      868.13      850.08     98.43 o 
   9  11   0      546.23      509.32     83.36 o 
  11  11   0      131.51       -8.82     55.68 o 
  13  11   0      171.07      143.21     77.02 o 
   0  12   0     1951.15     2030.71    213.29 o 
   2  12   0     1197.53     1077.78    111.99 o 
   4  12   0     1062.57      951.33    106.38 o 
   6  12   0     3394.53     3355.54    174.78 o 
   8  12   0      708.29      727.39     96.51 o 
  10  12   0       91.20      137.84     92.80 o 
  12  12   0     1861.94     1833.54    231.85 o 
   1  13   0      508.77      593.49     95.68 o 
   3  13   0      818.36      934.02    112.40 o 
   5  13   0      152.93      190.62     67.24 o 
   7  13   0      186.32      214.23     71.45 o 
   9  13   0      298.98      200.82    106.50 o 
   0  14   0      184.61      258.94     97.98 o 
   2  14   0       27.45       32.30     60.57 o 
   4  14   0       93.48      186.40     80.48 o 
 -23   1   1      109.46      160.13     67.67 o 
 -21   1   1      477.61      457.50    101.63 o 
 -19   1   1     1905.26     1904.44    206.30 o 
 -17   1   1      162.75      131.36     37.75 o 
 -15   1   1     3742.33     3533.49    144.52 o 
 -13   1   1     9928.28     9911.57    232.34 o 
 -11   1   1      297.25      455.00     38.83 o 
  -9   1   1      267.38      440.37     33.55 o 
  -7   1   1    16583.61    16720.03    601.24 o 
  -5   1   1    59193.59    56143.79   3724.28 o 
  -3   1   1    15719.60    15292.66    426.58 o 
  -1   1   1    76953.57    71455.32   1529.09 o 
   1   1   1    64709.18    63021.29   1084.54 o 
   3   1   1     9576.59     9826.34    247.38 o 
   5   1   1    21128.68    21441.20    437.96 o 
   7   1   1     1478.05     1121.16     44.84 o 
   9   1   1        9.63       13.10     12.09 o 
  11   1   1    13257.72    13669.06    262.51 o 
  13   1   1     6944.29     6530.19    149.97 o 
  15   1   1      535.81      622.51     62.58 o 
  17   1   1     2040.79     1982.46    129.09 o 
  19   1   1     1654.63     2005.50    155.13 o 
  21   1   1       14.79       25.88     58.50 o 
 -22   2   1     1122.44     1291.35    135.16 o 
 -20   2   1     1065.93     1084.73    176.78 o 
 -18   2   1     1774.47     1734.97    129.59 o 
 -16   2   1     6295.33     6081.77    152.26 o 
 -14   2   1     1761.67     1790.99     99.65 o 
 -12   2   1     3564.31     3398.58    104.59 o 
 -10   2   1    13400.99    13311.16    807.08 o 
  -8   2   1    15276.73    16153.36    420.34 o 
  -6   2   1    20920.18    21166.05    615.54 o 
  -4   2   1    68199.86    67138.60   1143.87 o 
  -2   2   1   130939.05   122160.30   2288.10 o 
   0   2   1     5860.16     5851.50     98.14 o 
   2   2   1     7451.15     7925.45    149.95 o 
   4   2   1    19390.42    18716.36    485.16 o 
   6   2   1    11102.30    10685.43    235.99 o 
   8   2   1    35855.01    37516.63    763.25 o 
  10   2   1     5481.07     5152.49    140.03 o 
  12   2   1      825.13      910.16     49.93 o 
  14   2   1     5655.32     5973.77    171.34 o 
  16   2   1     4972.05     5477.50    329.83 o 
  18   2   1     1301.83     1402.85    206.14 o 
  20   2   1     1163.60     1306.17    136.39 o 
 -21   3   1      427.46      308.84    107.71 o 
 -19   3   1      708.50      794.10     77.42 o 
 -17   3   1     2535.05     2460.92    109.49 o 
 -15   3   1     1106.68     1055.16     59.80 o 
 -13   3   1      455.40      433.25     45.09 o 
 -11   3   1     3312.46     3435.57    127.52 o 
  -9   3   1     7680.05     7448.84    184.86 o 
  -7   3   1     8789.81     9447.80    282.17 o 
  -5   3   1    48112.86    49099.74    765.98 o 
  -3   3   1    37370.88    38120.25    594.98 o 
  -1   3   1     6922.63     7725.94    131.29 o 
   1   3   1     5019.45     4864.59     87.10 o 
   3   3   1    18552.15    19037.62    344.97 o 
   5   3   1    19708.61    21006.87    383.99 o 
   7   3   1     6660.67     6608.02    162.73 o 
   9   3   1    11283.60    11233.92    261.14 o 
  11   3   1      865.21      954.51     56.68 o 
  13   3   1       53.87       78.61     32.51 o 
  15   3   1     2822.39     2775.86    111.75 o 
  17   3   1     1594.15     1885.88    209.64 o 
  19   3   1      239.16      231.99     73.79 o 
  21   3   1      801.46      952.96    183.93 o 
 -22   4   1      199.82      216.95    114.41 o 
 -20   4   1      118.94      173.47     49.47 o 
 -18   4   1      207.76      244.69     50.14 o 
 -16   4   1       22.20       -0.81     45.18 o 
 -14   4   1       41.72       41.79     31.51 o 
 -12   4   1      117.67      186.86     33.55 o 
 -10   4   1     4486.80     4076.07    191.83 o 
  -8   4   1     1712.77     1686.23     55.72 o 
  -6   4   1      808.06      770.19     29.26 o 
  -4   4   1     2400.23     2193.37     49.82 o 
  -2   4   1     2995.47     2913.27     68.32 o 
   0   4   1        2.23        6.01      8.09 o 
   2   4   1     1056.10     1018.10     30.00 o 
   4   4   1     3182.27     3444.47     82.53 o 
   6   4   1     1267.22     1287.31     46.27 o 
   8   4   1        0.42       -3.82     13.22 o 
  10   4   1      585.46      606.02     74.57 o 
  12   4   1     1728.45     1748.33    103.36 o 
  14   4   1        0.40      -44.51     29.67 o 
  16   4   1      596.23      696.06     73.91 o 
  18   4   1      271.70      318.57    111.97 o 
  20   4   1       27.39      -10.91     57.77 o 
 -21   5   1      602.92      907.34    174.96 o 
 -19   5   1      252.02      412.61     62.29 o 
 -17   5   1      242.83      178.30     93.11 o 
 -15   5   1      285.65      366.83     56.17 o 
 -13   5   1     2130.18     2071.85    106.34 o 
 -11   5   1     9634.47     8546.48    342.84 o 
  -9   5   1    10482.86    10885.45    223.98 o 
  -7   5   1     4254.12     4414.89    105.45 o 
  -5   5   1      730.21      755.48     40.77 o 
  -3   5   1    26326.13    28608.52    458.20 o 
  -1   5   1      405.76      362.94     23.55 o 
   1   5   1    10443.12    11102.08    190.56 o 
   3   5   1    28249.77    30581.30    546.82 o 
   5   5   1     4890.79     4754.52    110.91 o 
   7   5   1     4123.71     4118.89    103.83 o 
   9   5   1     3531.95     3224.19     91.51 o 
  11   5   1      343.56      399.12     37.75 o 
  13   5   1     1753.76     1775.92    118.08 o 
  15   5   1     1564.29     1750.29    129.83 o 
  17   5   1      633.84      795.37    157.00 o 
  19   5   1      417.07      750.94    168.26 o 
 -20   6   1     1013.06     1095.55    100.35 o 
 -18   6   1      743.15      843.01    106.44 o 
 -16   6   1      586.32      604.83     87.36 o 
 -14   6   1     5634.74     5620.09    175.95 o 
 -12   6   1     9680.76     9450.38    247.46 o 
 -10   6   1     2615.99     2527.38     78.40 o 
  -8   6   1     8679.41     8393.57    245.13 o 
  -6   6   1    10318.44    10676.59    191.56 o 
  -4   6   1      654.79      635.70     29.27 o 
  -2   6   1    19246.61    20050.24    367.73 o 
   0   6   1    68350.48    72487.21   1247.27 o 
   2   6   1     8192.11     7802.61    144.26 o 
   4   6   1     2916.57     2908.29     69.02 o 
   6   6   1    10985.50    11009.13    225.99 o 
   8   6   1     1221.31     1107.74     52.98 o 
  10   6   1     2165.91     2135.90     75.08 o 
  12   6   1    17657.23    16637.13    399.93 o 
  14   6   1     1080.89     1161.52    109.08 o 
  16   6   1      414.86      527.21    171.61 o 
  18   6   1     1331.65     1362.22    202.04 o 
 -19   7   1      390.45      528.05     92.93 o 
 -17   7   1      181.88      291.58     70.22 o 
 -15   7   1     2240.53     2390.78    140.40 o 
 -13   7   1     1654.60     1524.86     89.42 o 
 -11   7   1     4107.87     3910.84    134.99 o 
  -9   7   1     2458.85     2479.58    112.15 o 
  -7   7   1      746.67      732.79     44.26 o 
  -5   7   1     1314.67     1382.23     46.07 o 
  -3   7   1     4149.90     4463.37    138.82 o 
  -1   7   1     9046.41     9044.87    185.47 o 
   1   7   1    15280.61    15975.77    274.06 o 
   3   7   1     2608.68     2518.80     65.23 o 
   5   7   1      756.73      726.78     42.45 o 
   7   7   1       97.71      102.34     22.93 o 
   9   7   1    11401.57    11030.30    236.24 o 
  11   7   1     3112.14     2950.04    149.72 o 
  13   7   1     1124.84     1048.09    104.87 o 
  15   7   1      556.67      558.47     89.04 o 
  17   7   1       18.32       27.95     51.60 o 
 -18   8   1      135.10      121.95     59.67 o 
 -16   8   1       62.85       20.70     47.88 o 
 -14   8   1      175.87      250.39     65.91 o 
 -12   8   1      336.03      426.04     56.94 o 
 -10   8   1     1296.23     1303.26     82.64 o 
  -8   8   1      128.84       97.21     28.15 o 
  -6   8   1     2504.56     2682.35    150.55 o 
  -4   8   1      141.78      172.85     25.06 o 
  -2   8   1       65.80       59.42     20.10 o 
   0   8   1     2526.02     2654.08    119.37 o 
   2   8   1     1028.49     1211.30     54.80 o 
   4   8   1      198.79      248.90     31.28 o 
   6   8   1      469.39      452.23     39.91 o 
   8   8   1      452.15      479.13     55.33 o 
  10   8   1       92.23       98.86     67.85 o 
  12   8   1       64.48       52.39     49.69 o 
  14   8   1       26.07      -45.17     44.65 o 
  16   8   1        0.50      -31.32     48.33 o 
 -17   9   1     1018.93     1124.03    127.57 o 
 -15   9   1      707.67      754.77    103.99 o 
 -13   9   1       55.15      134.01     59.80 o 
 -11   9   1      421.75      572.62     64.84 o 
  -9   9   1     2188.27     2234.78    153.00 o 
  -7   9   1     2023.04     2122.57    143.80 o 
  -5   9   1     7109.07     6953.78    194.17 o 
  -3   9   1     4452.64     4534.65    237.69 o 
  -1   9   1      786.16      846.43     98.67 o 
   1   9   1      772.54     1005.39    113.55 o 
   3   9   1     7594.85     7707.46    209.32 o 
   5   9   1     1858.94     1903.24    103.85 o 
   7   9   1      874.07      840.43     72.35 o 
   9   9   1     1609.67     1503.86    118.64 o 
  11   9   1      419.66      487.40     83.83 o 
  13   9   1      305.56      342.12     74.75 o 
  15   9   1     1663.02     1672.14    146.35 o 
 -16  10   1     1340.81     1350.07    139.95 o 
 -14  10   1      211.95      257.94     74.05 o 
 -12  10   1      327.06      261.78     72.18 o 
 -10  10   1     4237.47     3868.77    143.88 o 
  -8  10   1     5093.10     4877.51    204.53 o 
  -6  10   1     4227.14     4441.87    189.65 o 
  -4  10   1     3064.56     3055.23    149.88 o 
  -2  10   1      537.37      616.53     81.39 o 
   0  10   1      750.95      754.90     85.41 o 
   2  10   1     6047.56     6507.64    202.42 o 
   4  10   1     6081.20     6279.41    241.15 o 
   6  10   1     5129.49     5094.33    167.91 o 
   8  10   1     3213.07     3211.84    140.58 o 
  10  10   1      776.47      828.31    102.79 o 
  12  10   1      122.86      100.43     71.96 o 
  14  10   1      596.92      627.40    105.42 o 
 -15  11   1      395.19      588.16    150.31 o 
 -13  11   1     1082.44      917.68    170.70 o 
 -11  11   1      196.46      184.29     63.63 o 
  -9  11   1      514.09      480.17    163.24 o 
  -7  11   1     2509.02     2144.41    130.84 o 
  -5  11   1     1079.31     1180.55    114.13 o 
  -3  11   1       41.13      -40.85     40.16 o 
  -1  11   1      339.91      487.16    115.32 o 
   1  11   1      457.49      522.55     80.15 o 
   3  11   1     1371.62     1566.44    229.12 o 
   5  11   1     4650.65     4381.10    195.99 o 
   7  11   1     2150.29     2021.84    133.86 o 
   9  11   1       22.68      -54.63     52.87 o 
  11  11   1      149.51       98.63     64.18 o 
  13  11   1      541.38      661.91    107.13 o 
 -12  12   1        0.99      -14.91     72.42 o 
 -10  12   1      136.43      179.46     65.51 o 
  -8  12   1        0.11       53.17     53.11 o 
  -6  12   1       20.00       69.69     50.39 o 
  -4  12   1       95.53      121.53     64.35 o 
  -2  12   1       12.75      -53.41     38.04 o 
   0  12   1       94.79       37.91     48.65 o 
   2  12   1       64.87       22.16     45.39 o 
   4  12   1       21.18       17.55     45.22 o 
   6  12   1      174.56      161.21    134.18 o 
   8  12   1        0.16      -21.30     82.15 o 
  10  12   1       41.63      109.23     89.46 o 
  -9  13   1      118.21      136.39    117.75 o 
  -7  13   1      582.07      611.43     96.44 o 
  -5  13   1      155.09       10.10    157.46 o 
  -3  13   1      431.05      507.02     86.02 o 
  -1  13   1     2676.79     3095.81    172.54 o 
   1  13   1     1071.48     1254.40    127.77 o 
   3  13   1       23.37       32.31     56.90 o 
   5  13   1      326.35      336.34    116.99 o 
   7  13   1      410.53      537.95    139.36 o 
  -4  14   1      747.36      900.65    197.17 o 
  -2  14   1     1550.03     1544.95    261.67 o 
   0  14   1      906.04      802.19    145.90 o 
   2  14   1     1002.68     1124.88    156.85 o 
 -24   0   2      311.95       19.78     86.41 o 
 -22   0   2      784.57      965.45    158.83 o 
 -20   0   2     2718.95     2934.40    209.95 o 
 -18   0   2     1299.60     1648.54    146.35 o 
 -16   0   2      456.90      626.80     97.67 o 
 -14   0   2    12383.61    12731.94    518.78 o 
 -12   0   2     1954.34     2106.17    137.53 o 
 -10   0   2    20075.83    19799.87    730.25 o 
  -8   0   2    63827.19    64647.99   2208.71 o 
  -6   0   2   112392.98   114453.61   3852.99 o 
  -4   0   2     1885.94     2041.66     94.63 o 
  -2   0   2    47588.42    49306.22    988.17 o 
   0   0   2    65720.51    63603.10   1541.35 o 
   2   0   2       31.72       44.97      9.01 o 
   4   0   2     9083.43     8921.55    351.74 o 
   6   0   2    22200.02    22077.20    437.00 o 
   8   0   2       24.62      121.39     18.75 o 
  10   0   2    25262.38    26910.16    700.92 o 
  12   0   2    21035.71    21420.55    583.01 o 
  14   0   2     2341.72     2168.54    176.17 o 
  16   0   2     1162.47     1150.45    161.87 o 
  18   0   2     1950.84     2272.91    209.64 o 
  20   0   2      125.73       91.89     88.24 o 
 -23   1   2      712.34      810.28    164.92 o 
 -21   1   2     1226.62     1246.30    181.04 o 
 -19   1   2      308.93      245.26     55.82 o 
 -17   1   2      524.43      565.56     71.72 o 
 -15   1   2      946.23     1033.64    139.96 o 
 -13   1   2     1726.82     1708.90     69.96 o 
 -11   1   2    24427.91    25153.68    508.16 o 
  -9   1   2     7286.53     6700.56    157.94 o 
  -7   1   2    23493.39    24154.98    474.64 o 
  -5   1   2     8309.07     8563.73    226.45 o 
  -3   1   2    33412.62    35308.46    696.02 o 
  -1   1   2     3737.60     4013.02     74.66 o 
   1   1   2    32567.93    32913.19    808.30 o 
   3   1   2     5936.33     6271.29    120.06 o 
   5   1   2      251.33      292.18     33.44 o 
   7   1   2     2257.28     2145.89     67.86 o 
   9   1   2    19129.53    19688.97    320.93 o 
  11   1   2     4192.16     4187.86     95.91 o 
  13   1   2     4575.56     4445.56    146.03 o 
  15   1   2      551.70      711.45     90.07 o 
  17   1   2      276.10      321.48     72.82 o 
  19   1   2      339.54      452.67     87.01 o 
 -22   2   2      140.22      244.33    102.24 o 
 -20   2   2       41.24       34.31     47.70 o 
 -18   2   2      420.39      377.16     55.07 o 
 -16   2   2     2134.17     2105.98     88.04 o 
 -14   2   2      756.54      735.05     70.09 o 
 -12   2   2     2954.44     2736.52     91.60 o 
 -10   2   2    11660.10    11742.55    392.36 o 
  -8   2   2     2688.37     2793.76    101.60 o 
  -6   2   2    47628.20    49836.20    989.26 o 
  -4   2   2      124.63      105.93     16.61 o 
  -2   2   2    19750.20    21310.32    377.63 o 
   0   2   2       53.07       81.06      9.67 o 
   2   2   2    11271.92    11663.91    215.33 o 
   4   2   2    28448.51    27833.72    867.46 o 
   6   2   2      494.61      412.12     28.85 o 
   8   2   2     9248.92     9522.62    221.37 o 
  10   2   2     1040.46      877.35     49.25 o 
  12   2   2     1841.52     1805.96    105.95 o 
  14   2   2      288.78      335.85     80.18 o 
  16   2   2        4.81       54.40     51.29 o 
  18   2   2      131.78       84.08     58.07 o 
  20   2   2      210.66      207.08     69.31 o 
 -23   3   2      341.71      299.40    107.41 o 
 -21   3   2        7.67      -10.21     52.61 o 
 -19   3   2     1007.38     1122.14    195.07 o 
 -17   3   2     3660.11     4092.31    122.23 o 
 -15   3   2     2124.24     2194.76     79.42 o 
 -13   3   2      904.11      935.71     61.98 o 
 -11   3   2     3127.60     3174.08    124.59 o 
  -9   3   2    10786.94    11559.10    607.48 o 
  -7   3   2    12579.88    13474.13    255.23 o 
  -5   3   2    30462.62    30509.96    482.18 o 
  -3   3   2    16067.32    16527.30    295.80 o 
  -1   3   2       49.60       52.10      7.87 o 
   1   3   2    15664.46    16351.04    297.18 o 
   3   3   2    36102.09    36656.76    646.32 o 
   5   3   2     3336.92     2994.52     75.25 o 
   7   3   2     7603.41     7903.67    189.65 o 
   9   3   2     2799.86     2835.53     92.97 o 
  11   3   2      449.94      457.01     64.20 o 
  13   3   2     1556.73     1698.75    157.00 o 
  15   3   2     5240.53     5379.53    227.51 o 
  17   3   2      687.87      896.23    110.09 o 
  19   3   2      177.31      292.46     72.63 o 
 -22   4   2      637.25      669.27    109.13 o 
 -20   4   2      346.67      375.28     58.97 o 
 -18   4   2     3935.02     4273.77    155.91 o 
 -16   4   2     4480.17     4676.09    157.48 o 
 -14   4   2     2372.25     2478.42    111.98 o 
 -12   4   2     5439.28     5350.81    155.20 o 
 -10   4   2     8158.77     8212.22    206.49 o 
  -8   4   2    17248.79    18291.52    343.56 o 
  -6   4   2    26367.50    26725.78    429.55 o 
  -4   4   2    60297.23    61517.12   1057.05 o 
  -2   4   2     5649.95     5829.45    107.01 o 
   0   4   2      709.12      683.95     27.15 o 
   2   4   2    29091.81    30389.42    542.03 o 
   4   4   2    28877.04    29374.56    528.92 o 
   6   4   2    20314.33    20567.79    444.66 o 
   8   4   2     8691.89     8277.47    178.72 o 
  10   4   2     1414.63     1413.63     88.63 o 
  12   4   2      890.29      872.19     84.72 o 
  14   4   2     6117.93     6191.93    236.62 o 
  16   4   2     3120.62     3217.55    221.36 o 
  18   4   2      820.80      951.12    118.74 o 
 -21   5   2      480.48      482.68     71.95 o 
 -19   5   2      814.01      810.90    108.51 o 
 -17   5   2     1109.87     1156.53    120.34 o 
 -15   5   2     5289.27     5293.00    168.77 o 
 -13   5   2      963.94     1081.94     72.66 o 
 -11   5   2       64.37       79.27     40.76 o 
  -9   5   2     2007.54     1923.94     60.76 o 
  -7   5   2    36266.84    36256.98    579.93 o 
  -5   5   2     6626.09     6945.59    128.50 o 
  -3   5   2     2754.25     2859.79     71.52 o 
  -1   5   2    12642.97    13685.08    230.47 o 
   1   5   2      145.56      173.71     16.03 o 
   3   5   2     5361.50     5630.97    125.67 o 
   5   5   2    20272.37    20380.29    381.82 o 
   7   5   2     7733.33     7206.87    205.87 o 
   9   5   2       44.55       94.98     22.15 o 
  11   5   2     2242.35     2152.15    111.67 o 
  13   5   2     2460.08     2317.07    105.16 o 
  15   5   2      510.87      572.06     85.39 o 
  17   5   2     1921.17     2281.73    240.98 o 
  19   5   2      227.18      155.48    109.54 o 
 -20   6   2       34.31      -45.78     46.07 o 
 -18   6   2        5.48       14.65     44.17 o 
 -16   6   2       10.63      -20.45     31.92 o 
 -14   6   2      337.27      285.84     50.90 o 
 -12   6   2      348.01      447.42     52.54 o 
 -10   6   2     2529.11     2526.81    140.75 o 
  -8   6   2       31.38       40.48     13.03 o 
  -6   6   2     1551.18     1460.71     43.66 o 
  -4   6   2     2925.55     3114.51     80.90 o 
  -2   6   2     5735.11     5905.51    128.27 o 
   0   6   2     3902.56     4061.90     85.91 o 
   2   6   2       36.36       37.66     11.90 o 
   4   6   2     3926.68     4077.89    102.79 o 
   6   6   2     1002.71     1096.45     49.32 o 
   8   6   2     1742.15     1813.77     69.30 o 
  10   6   2       14.98        2.36     24.27 o 
  12   6   2        8.43       48.78     42.12 o 
  14   6   2      110.31       74.14     46.48 o 
  16   6   2       18.93       57.43     76.37 o 
  18   6   2       62.40       41.99     90.98 o 
 -21   7   2      627.28      758.33     93.37 o 
 -19   7   2      424.12      601.61    100.26 o 
 -17   7   2        4.51       54.72     47.57 o 
 -15   7   2      910.57      795.28     75.49 o 
 -13   7   2     7512.10     7228.57    210.16 o 
 -11   7   2     1296.63     1265.45     78.99 o 
  -9   7   2     2789.81     2688.81     84.89 o 
  -7   7   2     4396.66     4163.24    108.08 o 
  -5   7   2     1274.37     1362.93     52.47 o 
  -3   7   2     7847.73     7976.64    190.56 o 
  -1   7   2    17951.70    18341.66    391.47 o 
   1   7   2     5869.92     5747.10    115.88 o 
   3   7   2      314.83      382.17     33.97 o 
   5   7   2     4498.75     4460.44    129.64 o 
   7   7   2      161.30      223.03     45.54 o 
   9   7   2      804.53      821.66     63.19 o 
  11   7   2     7280.40     7379.49    270.64 o 
  13   7   2     1926.45     2051.32    144.49 o 
  15   7   2        3.94      -33.43     44.13 o 
  17   7   2     1008.41      945.37    174.35 o 
 -20   8   2      528.36      500.60     97.82 o 
 -18   8   2      828.47     1023.09    122.36 o 
 -16   8   2      571.66      574.53    106.80 o 
 -14   8   2     2077.69     2031.63    101.59 o 
 -12   8   2     3760.54     3808.63    138.08 o 
 -10   8   2    10842.32    10802.77    275.33 o 
  -8   8   2     1945.98     2027.19     73.60 o 
  -6   8   2     1599.89     1698.08     63.34 o 
  -4   8   2     5211.58     5055.45    122.74 o 
  -2   8   2    12853.08    12875.95    302.24 o 
   0   8   2    18157.46    18175.56    466.47 o 
   2   8   2     7128.53     6927.36    161.19 o 
   4   8   2      897.21     1023.26     59.11 o 
   6   8   2     1083.13     1029.14     56.93 o 
   8   8   2     7796.21     7569.32    399.51 o 
  10   8   2     5601.62     5952.89    233.20 o 
  12   8   2      824.97      991.42    109.37 o 
  14   8   2     1140.03     1143.92    120.70 o 
  16   8   2      483.49      570.65    100.38 o 
 -17   9   2      523.66      583.87    108.62 o 
 -15   9   2      235.89      202.32     64.44 o 
 -13   9   2      682.35      705.45     73.35 o 
 -11   9   2     5855.07     5813.32    243.82 o 
  -9   9   2      924.15     1068.22     84.75 o 
  -7   9   2        8.48       10.67     39.45 o 
  -5   9   2      624.62      620.08     52.49 o 
  -3   9   2     3577.79     3497.28    118.36 o 
  -1   9   2     3148.63     3016.14    108.68 o 
   1   9   2     4962.93     4818.06    148.72 o 
   3   9   2     2925.11     2952.90     95.29 o 
   5   9   2      369.67      475.91     57.14 o 
   7   9   2     2144.00     2232.90    191.39 o 
   9   9   2     4022.12     3780.56    373.34 o 
  11   9   2       66.89       59.92     52.63 o 
  13   9   2       32.77        1.09     61.46 o 
  15   9   2      127.98      245.77    127.79 o 
 -16  10   2       33.98       65.19     59.68 o 
 -14  10   2       42.74       14.16     53.46 o 
 -12  10   2       26.75       -3.38     88.24 o 
 -10  10   2        1.04       48.67     43.12 o 
  -8  10   2       11.77       46.27     40.07 o 
  -6  10   2     1061.28     1324.43    110.24 o 
  -4  10   2      981.41      982.97     98.51 o 
  -2  10   2      183.25      192.91     53.84 o 
   0  10   2      645.74      684.40     61.86 o 
   2  10   2        9.28        0.81     31.94 o 
   4  10   2       14.55        8.29     36.74 o 
   6  10   2      393.93      413.48     57.64 o 
   8  10   2      187.85      113.06     58.90 o 
  10  10   2        7.36      -66.41     44.27 o 
  12  10   2        5.18       10.41     62.53 o 
  14  10   2      247.15      265.24     83.60 o 
 -15  11   2      322.41      314.92    122.93 o 
 -13  11   2      328.17      507.83    136.31 o 
 -11  11   2     1237.52     1111.88    176.33 o 
  -9  11   2      531.71      522.36     88.85 o 
  -7  11   2      513.05      592.58     86.33 o 
  -5  11   2     3615.69     3563.42    296.06 o 
  -3  11   2     1672.31     1677.45    129.37 o 
  -1  11   2      570.90      482.50    156.85 o 
   1  11   2      847.66      952.71    101.41 o 
   3  11   2     1413.01     1579.70    126.37 o 
   5  11   2     1106.30     1324.72     93.06 o 
   7  11   2      851.52      771.13     97.33 o 
   9  11   2      811.25      804.40    105.53 o 
  11  11   2      235.51       84.41     67.22 o 
 -12  12   2      630.57      703.40    118.67 o 
 -10  12   2      196.51      203.29     69.79 o 
  -8  12   2     1828.78     1900.68    146.30 o 
  -6  12   2     1018.95     1125.45    113.73 o 
  -4  12   2     1027.00     1025.06    110.47 o 
  -2  12   2     2452.19     2642.34    171.30 o 
   0  12   2     2219.60     2216.84    138.44 o 
   2  12   2     1030.29      996.02    160.96 o 
   4  12   2     1783.96     1893.81    146.44 o 
   6  12   2     2600.95     3097.79    259.24 o 
   8  12   2      209.94      211.16    111.97 o 
  10  12   2      274.04      284.80    124.75 o 
  -9  13   2       69.56      140.78     58.73 o 
  -7  13   2      490.32      499.70    142.40 o 
  -5  13   2      394.74      478.23     84.39 o 
  -3  13   2      519.29      672.60    101.39 o 
  -1  13   2      447.27      540.89    158.37 o 
   1  13   2      460.91      482.86    116.99 o 
   3  13   2     1120.55     1142.92    128.80 o 
   5  13   2      307.75      554.69    146.05 o 
   7  13   2      158.88      345.96    122.32 o 
  -4  14   2       96.91      131.45     62.14 o 
  -2  14   2      129.93      265.53     74.48 o 
   0  14   2       17.24      184.90     67.63 o 
 -23   1   3      134.61      171.00     90.98 o 
 -21   1   3     1911.37     1957.46    227.29 o 
 -19   1   3       84.80       66.17     44.75 o 
 -17   1   3       48.76       61.02     37.12 o 
 -15   1   3     7936.55     8385.37    268.13 o 
 -13   1   3     9348.14     9987.22    235.21 o 
 -11   1   3     8125.36     8966.79    208.18 o 
  -9   1   3    40743.55    40890.60    792.21 o 
  -7   1   3     3804.51     3436.60     89.52 o 
  -5   1   3     5649.60     5901.43    113.12 o 
  -3   1   3     9638.18     9789.17    146.43 o 
  -1   1   3    23025.31    22507.12    396.83 o 
   1   1   3     3370.64     3475.90    103.18 o 
   3   1   3     4715.90     4630.43     93.34 o 
   5   1   3    24414.07    24583.95    436.63 o 
   7   1   3      163.45      130.20     17.43 o 
   9   1   3     3721.36     3593.24     82.22 o 
  11   1   3    14725.73    14849.45    290.57 o 
  13   1   3     1557.29     1666.31    121.23 o 
  15   1   3      201.13      245.55     83.52 o 
  17   1   3      795.66      853.20    110.27 o 
  19   1   3      216.37      224.30     74.99 o 
 -24   2   3      607.02      636.23    146.05 o 
 -22   2   3      757.07      811.19    106.47 o 
 -20   2   3     1578.95     1595.22    120.57 o 
 -18   2   3     3343.56     3356.67    154.94 o 
 -16   2   3     3467.69     3623.67    148.62 o 
 -14   2   3     1416.34     1345.11     66.16 o 
 -12   2   3    16874.60    17199.18    367.70 o 
 -10   2   3    41756.96    44520.42   1551.18 o 
  -8   2   3    18935.81    19826.40    508.62 o 
  -6   2   3    69567.22    71022.77   1399.06 o 
  -4   2   3       51.61       55.28     13.18 o 
  -2   2   3    15359.57    15486.19    279.36 o 
   0   2   3    23635.64    23869.08    375.92 o 
   2   2   3    33785.72    34478.51    596.62 o 
   4   2   3     9441.73     9051.69    173.72 o 
   6   2   3    12566.87    12572.53    239.85 o 
   8   2   3    20928.71    20690.52    532.54 o 
  10   2   3     5525.88     5824.85    166.30 o 
  12   2   3     2777.34     2733.61    140.49 o 
  14   2   3     4010.18     4055.28    187.07 o 
  16   2   3     1342.08     1355.89    126.36 o 
  18   2   3      681.69      785.42    112.52 o 
 -23   3   3      602.35      528.80     95.31 o 
 -21   3   3        1.93      -14.27     46.01 o 
 -19   3   3     3758.91     3597.81    118.20 o 
 -17   3   3     3924.33     3831.76    117.40 o 
 -15   3   3       52.76       47.47     30.12 o 
 -13   3   3     5041.81     4773.11    238.24 o 
 -11   3   3     4694.84     4460.86    157.66 o 
  -9   3   3    15143.89    16445.81    437.71 o 
  -7   3   3    17110.41    18851.29    397.95 o 
  -5   3   3     5506.31     5411.23    131.03 o 
  -3   3   3    21283.99    21412.93    342.90 o 
  -1   3   3      270.30      347.81     20.65 o 
   1   3   3    11781.23    11860.05    196.94 o 
   3   3   3    16358.59    17063.86    339.22 o 
   5   3   3     5859.40     5948.21    142.69 o 
   7   3   3    13231.91    12843.75    286.99 o 
   9   3   3     3774.15     3904.26    152.97 o 
  11   3   3      148.95      164.76     44.64 o 
  13   3   3     1026.89     1181.18    106.43 o 
  15   3   3     2454.95     2353.72    346.87 o 
  17   3   3      257.31      271.92     70.69 o 
  19   3   3      376.98      526.47     89.43 o 
 -22   4   3      161.81        1.62     56.58 o 
 -20   4   3        8.93       45.16     35.74 o 
 -18   4   3     1147.96     1111.15     74.68 o 
 -16   4   3      541.26      490.11     58.70 o 
 -14   4   3      313.97      373.30     46.93 o 
 -12   4   3     1517.65     1402.41     67.77 o 
 -10   4   3      358.81      520.18     44.26 o 
  -8   4   3       14.10       41.49     18.79 o 
  -6   4   3      232.33      273.27     23.14 o 
  -4   4   3      361.20      369.76     22.54 o 
  -2   4   3     3411.45     3847.93     75.61 o 
   0   4   3       58.64       75.20     14.29 o 
   2   4   3       13.02       31.99     11.63 o 
   4   4   3     1838.80     1837.64     80.19 o 
   6   4   3     1424.03     1634.49     64.38 o 
   8   4   3     2081.00     1983.94     82.44 o 
  10   4   3      100.84       40.82     58.88 o 
  12   4   3      235.98      293.45     46.42 o 
  14   4   3      447.16      548.12     86.41 o 
  16   4   3        6.90      150.61     88.85 o 
  18   4   3       63.82      -26.17     83.67 o 
 -23   5   3      275.40      349.26     65.65 o 
 -21   5   3      257.92      279.25     57.28 o 
 -19   5   3      463.17      577.44     72.27 o 
 -17   5   3     3713.36     3664.69    309.14 o 
 -15   5   3     1074.91     1214.32     81.15 o 
 -13   5   3     2951.33     2885.22    110.99 o 
 -11   5   3     6617.94     6708.54    182.43 o 
  -9   5   3     3168.63     3035.52     71.59 o 
  -7   5   3     1096.28     1159.59     45.43 o 
  -5   5   3    24581.25    25556.63    459.60 o 
  -3   5   3    16100.99    17041.52    283.27 o 
  -1   5   3     7235.85     7127.09    150.40 o 
   1   5   3    14925.56    15475.22    294.80 o 
   3   5   3       13.52       74.22     17.02 o 
   5   5   3      347.80      370.51     32.81 o 
   7   5   3     7273.39     6958.65    182.22 o 
   9   5   3     5570.98     5855.77    172.17 o 
  11   5   3     2330.73     2075.75     95.26 o 
  13   5   3     1482.22     1386.75     87.60 o 
  15   5   3      725.36      978.90    104.37 o 
  17   5   3      608.09      683.09    155.79 o 
 -22   6   3      901.38      981.49     99.32 o 
 -20   6   3      822.23      945.05     89.86 o 
 -18   6   3       13.28       50.19     36.43 o 
 -16   6   3     3138.81     3198.23    202.68 o 
 -14   6   3    15704.20    15164.32    509.04 o 
 -12   6   3     3145.87     2999.02    111.36 o 
 -10   6   3     5565.84     5333.17    152.36 o 
  -8   6   3     9702.56     9499.04    198.90 o 
  -6   6   3     5084.99     5070.08    117.86 o 
  -4   6   3     5155.38     4828.73    110.58 o 
  -2   6   3    50619.48    53545.79    842.94 o 
   0   6   3    10605.98    10272.31    209.57 o 
   2   6   3     6912.48     6918.53    153.43 o 
   4   6   3     6945.67     6759.89    160.87 o 
   6   6   3     3966.48     4043.28    106.78 o 
   8   6   3     1110.64     1025.27     75.48 o 
  10   6   3     7723.12     7109.85    205.34 o 
  12   6   3     6707.92     6673.35    204.32 o 
  14   6   3      943.33      927.95    104.02 o 
  16   6   3      627.43      771.33    163.70 o 
 -21   7   3      301.48      355.34     68.40 o 
 -19   7   3      198.01      208.43     64.61 o 
 -17   7   3      477.71      662.24     75.22 o 
 -15   7   3      588.99      617.03     69.52 o 
 -13   7   3     4908.61     4644.40    203.25 o 
 -11   7   3     4504.50     4189.22    161.94 o 
  -9   7   3     1130.71     1200.16     56.80 o 
  -7   7   3      550.70      607.96     40.08 o 
  -5   7   3     4063.67     3819.20     97.99 o 
  -3   7   3     3953.38     3745.57     93.83 o 
  -1   7   3    11065.77    10728.80    223.28 o 
   1   7   3     6141.41     6391.34    148.12 o 
   3   7   3     3396.76     3313.22    125.47 o 
   5   7   3     1963.74     2057.62     76.06 o 
   7   7   3      472.16      471.64     60.03 o 
   9   7   3     2117.73     2037.87    101.80 o 
  11   7   3     1832.98     1695.38    127.69 o 
  13   7   3     1077.53     1061.76    113.55 o 
  15   7   3      503.01      560.95     92.10 o 
 -20   8   3        9.43       42.90     61.76 o 
 -18   8   3       68.19       60.80     53.20 o 
 -16   8   3       37.57       51.26     38.42 o 
 -14   8   3        0.73       37.58     35.83 o 
 -12   8   3       61.26       50.06     36.31 o 
 -10   8   3       17.96       53.60     28.50 o 
  -8   8   3     3884.41     3595.94    103.06 o 
  -6   8   3      280.30      283.27     30.18 o 
  -4   8   3      112.22      133.81     37.10 o 
  -2   8   3       20.80       10.35     24.40 o 
   0   8   3      154.49      219.78     31.22 o 
   2   8   3     1544.20     1556.07     64.40 o 
   4   8   3     1460.50     1656.15     67.23 o 
   6   8   3      362.01      354.45     88.49 o 
   8   8   3      240.01      246.71     63.25 o 
  10   8   3        9.75      -16.21     50.81 o 
  12   8   3      226.39      315.40     71.59 o 
  14   8   3       23.69       -8.48    129.92 o 
 -19   9   3      543.32      545.49    188.19 o 
 -17   9   3      624.87      692.68    151.22 o 
 -15   9   3      485.98      532.61     69.38 o 
 -13   9   3      846.81      895.45     78.55 o 
 -11   9   3     1258.96     1300.92     85.98 o 
  -9   9   3      904.20      857.48     67.78 o 
  -7   9   3     7360.86     7124.06    198.45 o 
  -5   9   3     9874.31     9550.14    243.99 o 
  -3   9   3      319.19      342.34     44.03 o 
  -1   9   3        3.63      -31.15     20.77 o 
   1   9   3     1245.66     1328.70     64.18 o 
   3   9   3     5022.16     4938.53    201.28 o 
   5   9   3     3630.65     3537.62    200.70 o 
   7   9   3     1219.40     1215.23    226.53 o 
   9   9   3     1409.80     1436.56    121.76 o 
  11   9   3       76.98      103.41     54.88 o 
  13   9   3      729.75      868.90    143.62 o 
 -18  10   3     2008.48     1761.83    222.12 o 
 -16  10   3     1881.08     1865.49    226.07 o 
 -14  10   3      159.95      219.90     62.14 o 
 -12  10   3      374.50      434.97     73.66 o 
 -10  10   3     1533.10     1428.52    119.36 o 
  -8  10   3     3023.79     2912.29    149.38 o 
  -6  10   3     6749.11     6502.55    244.40 o 
  -4  10   3     7300.80     7536.90    210.67 o 
  -2  10   3     1442.24     1519.41     85.28 o 
   0  10   3     1838.10     1757.61     93.62 o 
   2  10   3     2502.28     2553.95    196.05 o 
   4  10   3     2724.46     2700.00    114.62 o 
   6  10   3     4471.50     4067.82    493.99 o 
   8  10   3     3142.58     3045.77    241.59 o 
  10  10   3      135.00       55.87     99.04 o 
  12  10   3       91.81       76.48     65.15 o 
 -15  11   3      898.99     1008.66    184.39 o 
 -13  11   3       35.98       30.91     52.31 o 
 -11  11   3       20.45       61.74     47.86 o 
  -9  11   3      760.67      692.09     90.02 o 
  -7  11   3     1319.83     1495.03    126.45 o 
  -5  11   3     1403.47     1317.44    140.42 o 
  -3  11   3     2215.68     2096.88    135.55 o 
  -1  11   3      830.80      894.16    122.47 o 
   1  11   3      797.45      982.66     77.78 o 
   3  11   3     1292.18     1471.33     96.45 o 
   5  11   3     2533.73     2423.82    143.47 o 
   7  11   3      326.44      325.78    123.53 o 
   9  11   3        7.67      -61.46     63.74 o 
  11  11   3      285.26      302.18     82.22 o 
 -14  12   3        3.78        9.74     94.93 o 
 -12  12   3      103.90       71.26     94.48 o 
 -10  12   3      385.65      410.00     77.78 o 
  -8  12   3      158.24      153.68     57.23 o 
  -6  12   3       16.27       -2.07     62.22 o 
  -4  12   3      209.50      181.92    150.01 o 
  -2  12   3       65.06        2.97     43.24 o 
   0  12   3       72.56       97.19     55.44 o 
   2  12   3       13.21      -13.89     53.25 o 
   4  12   3      216.15      276.89    111.36 o 
   6  12   3       62.38       76.37     89.76 o 
   8  12   3       43.13        8.62    149.25 o 
 -11  13   3      315.07      296.44     91.89 o 
  -9  13   3      690.31      982.71    118.87 o 
  -7  13   3      464.90      607.61    197.78 o 
  -5  13   3        7.64      -17.64     58.88 o 
  -3  13   3     1095.68      985.47    113.81 o 
  -1  13   3     1698.09     1651.49    143.76 o 
   1  13   3      349.44      347.93     77.93 o 
   3  13   3      589.36      510.57    136.31 o 
   5  13   3      250.84      302.45    119.88 o 
  -4  14   3      416.26      447.68    116.99 o 
  -2  14   3      787.27      781.59    111.66 o 
   0  14   3     1149.05     1153.34    161.26 o 
 -22   0   4     2401.91     3075.27    230.64 o 
 -20   0   4      314.77      492.92    109.54 o 
 -18   0   4      817.56      758.85    117.14 o 
 -16   0   4    11775.43     9373.09    419.29 o 
 -14   0   4    48495.27    51681.15   1821.07 o 
 -12   0   4    48646.82    49077.80   1720.35 o 
 -10   0   4    32307.18    33936.33   1201.87 o 
  -8   0   4     1938.76     1667.41    101.63 o 
  -6   0   4    87931.84    85488.27   2058.08 o 
  -4   0   4     8099.95     8316.68    180.60 o 
  -2   0   4   358602.13   294730.72   5879.81 o 
   0   0   4    39250.45    39538.19    995.58 o 
   2   0   4     2013.01     2116.78     77.13 o 
   4   0   4     7675.16     7082.23    301.23 o 
   6   0   4     7941.62     7761.54    170.59 o 
   8   0   4    16870.14    17260.94    463.51 o 
  10   0   4    21535.17    23100.00    910.38 o 
  12   0   4      966.97      888.17    132.66 o 
  14   0   4      470.72      641.71    125.97 o 
  16   0   4     1257.79     1612.94    197.78 o 
  18   0   4      828.58     1032.39    182.26 o 
 -25   1   4      432.17      473.14    141.18 o 
 -23   1   4      485.39      687.06     94.86 o 
 -21   1   4      845.14     1079.33    199.30 o 
 -19   1   4      237.41      345.43     63.46 o 
 -17   1   4     1010.31     1178.37    112.12 o 
 -15   1   4     4062.53     3818.97    154.60 o 
 -13   1   4    23859.57    24997.23    654.92 o 
 -11   1   4    21366.67    22299.24    455.64 o 
  -9   1   4      326.66      272.42     27.66 o 
  -7   1   4     7048.12     7413.46    144.06 o 
  -5   1   4    90881.98    89508.15   1146.31 o 
  -3   1   4       30.14       71.36     10.02 o 
  -1   1   4    38577.07    39004.98    605.53 o 
   1   1   4     7918.36     7699.63    169.70 o 
   3   1   4     6094.52     6396.38    150.34 o 
   5   1   4     2711.18     2727.44     69.95 o 
   7   1   4    11279.15    11188.51    219.88 o 
   9   1   4     5004.69     4971.63    129.43 o 
  11   1   4     4379.42     4094.79    215.58 o 
  13   1   4      684.98      776.34     93.04 o 
  15   1   4       69.56       12.48     50.66 o 
  17   1   4      322.30      387.04     83.74 o 
 -24   2   4      244.56      272.76     80.54 o 
 -22   2   4      236.36      200.80     57.52 o 
 -20   2   4       80.31      117.94     49.61 o 
 -18   2   4     2069.54     2216.66    123.61 o 
 -16   2   4     2468.46     2334.36    135.69 o 
 -14   2   4     1537.49     1731.48     75.37 o 
 -12   2   4     1374.15     1240.33     58.72 o 
 -10   2   4      679.31      858.32     47.12 o 
  -8   2   4     2501.56     2791.80     82.94 o 
  -6   2   4      359.10      400.78     27.55 o 
  -4   2   4     3019.59     2947.03     60.62 o 
  -2   2   4      906.02     1004.94     37.89 o 
   0   2   4     8189.91     8392.02    141.73 o 
   2   2   4       51.35       41.60     11.32 o 
   4   2   4    12760.56    12766.51    237.34 o 
   6   2   4       97.67      129.90     27.54 o 
   8   2   4     2777.93     2585.37    134.98 o 
  10   2   4       36.19       28.56     25.52 o 
  12   2   4      369.34      377.61     69.92 o 
  14   2   4       12.18       15.24     41.07 o 
  16   2   4      132.21      214.09     71.51 o 
  18   2   4        6.19       28.99     63.91 o 
 -23   3   4       46.68       82.23     58.33 o 
 -21   3   4       77.34       65.73     37.67 o 
 -19   3   4     5408.89     5479.89    174.43 o 
 -17   3   4     4087.48     4253.00    141.33 o 
 -15   3   4     1133.33     1196.24    150.79 o 
 -13   3   4     1240.58     1355.18     86.04 o 
 -11   3   4     3264.88     3594.88    136.36 o 
  -9   3   4     3161.98     3260.61    148.16 o 
  -7   3   4    69519.94    71580.95   1417.76 o 
  -5   3   4    49665.44    50980.30    893.05 o 
  -3   3   4      241.74      363.44     23.41 o 
  -1   3   4     1752.58     2035.84     53.93 o 
   1   3   4     2809.36     2503.43     54.00 o 
   3   3   4    14197.72    14444.96    242.41 o 
   5   3   4    22643.12    22979.51    377.38 o 
   7   3   4     7960.46     7647.15    196.64 o 
   9   3   4     1426.25     1353.75     72.09 o 
  11   3   4       37.05       78.86     27.09 o 
  13   3   4     2696.46     3034.59    159.24 o 
  15   3   4     2169.48     2305.80    153.96 o 
  17   3   4      202.15       56.29     98.28 o 
 -24   4   4      540.33      758.42    116.06 o 
 -22   4   4      464.05      556.38     73.70 o 
 -20   4   4      817.16      948.18     74.62 o 
 -18   4   4    11880.79    11384.20    254.43 o 
 -16   4   4     4414.08     4536.42    147.12 o 
 -14   4   4     1938.75     2028.41    106.02 o 
 -12   4   4     1736.87     1909.37     98.79 o 
 -10   4   4     4947.22     4736.81    133.89 o 
  -8   4   4    54929.63    58358.12   1435.90 o 
  -6   4   4    57576.05    58772.48   1015.91 o 
  -4   4   4    19448.00    19526.39    319.49 o 
  -2   4   4      337.00      501.77     29.06 o 
   0   4   4     6713.89     6868.58    142.76 o 
   2   4   4    21570.87    20611.96    441.25 o 
   4   4   4    11503.42    11305.68    198.55 o 
   6   4   4    20876.38    20707.35    451.71 o 
   8   4   4     6255.57     6289.48    153.35 o 
  10   4   4      817.50      823.57     54.70 o 
  12   4   4     3913.96     4230.36    435.41 o 
  14   4   4     3145.21     3475.09    258.33 o 
  16   4   4     1024.05     1087.77    177.39 o 
 -23   5   4       60.74       83.79     61.72 o 
 -21   5   4      955.56     1023.47     93.69 o 
 -19   5   4       57.62       76.40     35.48 o 
 -17   5   4     1695.54     1822.32    127.52 o 
 -15   5   4     9350.87     9213.60    247.09 o 
 -13   5   4      798.95      809.91     63.26 o 
 -11   5   4     2815.82     2887.10     87.40 o 
  -9   5   4     9421.97     9028.72    190.42 o 
  -7   5   4     1048.17      905.00     43.72 o 
  -5   5   4     2740.01     2747.26     71.38 o 
  -3   5   4    15202.81    15577.67    261.20 o 
  -1   5   4     8713.07     9359.73    190.83 o 
   1   5   4     2433.59     2720.19     90.30 o 
   3   5   4    19417.26    19109.29    399.92 o 
   5   5   4     4044.49     3986.98    106.15 o 
   7   5   4      100.78      124.44     61.46 o 
   9   5   4     1439.11     1424.13     79.93 o 
  11   5   4     3131.15     2827.91    118.26 o 
  13   5   4      671.74      591.77     99.80 o 
  15   5   4      354.73      332.37     73.33 o 
  17   5   4      708.55      539.78    139.66 o 
 -22   6   4       43.64       97.24     50.51 o 
 -20   6   4      100.75      119.20     40.76 o 
 -18   6   4        4.19       25.11     35.25 o 
 -16   6   4       31.44       34.77     37.21 o 
 -14   6   4      850.85      867.98     71.60 o 
 -12   6   4     1010.69     1027.04     70.18 o 
 -10   6   4     1401.17     1433.90     66.98 o 
  -8   6   4       39.80       32.55     15.83 o 
  -6   6   4      498.44      460.87     32.03 o 
  -4   6   4      151.40      156.98     17.96 o 
  -2   6   4      235.28      263.13     30.04 o 
   0   6   4       28.32       98.63     21.47 o 
   2   6   4      102.44      108.47     25.34 o 
   4   6   4     3194.21     3205.36     89.55 o 
   6   6   4      462.56      545.93     50.96 o 
   8   6   4      979.99     1005.96     69.67 o 
  10   6   4      199.00      320.76     50.28 o 
  12   6   4       14.63        7.40     51.18 o 
  14   6   4       13.24       -6.13     41.40 o 
  16   6   4       12.48      165.22    118.97 o 
 -21   7   4     1167.61     1135.49    103.72 o 
 -19   7   4        7.47       -0.08     39.51 o 
 -17   7   4       12.14       43.58     37.17 o 
 -15   7   4     4341.85     3730.67    171.62 o 
 -13   7   4     6002.55     5904.18    180.79 o 
 -11   7   4     2567.25     2807.78     91.33 o 
  -9   7   4     8730.84     8746.90    191.79 o 
  -7   7   4      211.81      282.11     28.86 o 
  -5   7   4       18.00       22.32     29.64 o 
  -3   7   4    14690.30    14246.65    328.21 o 
  -1   7   4     9727.79     9162.17    197.36 o 
   1   7   4      625.00      660.40     44.40 o 
   3   7   4     5336.22     5306.69    132.00 o 
   5   7   4     1149.63     1172.06     67.95 o 
   7   7   4      415.08      551.37     55.57 o 
   9   7   4     5354.15     5128.99    165.57 o 
  11   7   4     3443.84     3307.30    154.09 o 
  13   7   4      169.10      212.26     65.43 o 
  15   7   4      107.49      -19.78     83.67 o 
 -20   8   4     1399.02     1711.77    151.32 o 
 -18   8   4      831.35      958.56     91.62 o 
 -16   8   4      737.13      617.59    105.41 o 
 -14   8   4      879.90      830.18     76.20 o 
 -12   8   4     8260.82     7779.80    220.07 o 
 -10   8   4     8868.25     8970.78    202.61 o 
  -8   8   4     2972.57     2842.26    144.09 o 
  -6   8   4     5018.46     4926.10    147.12 o 
  -4   8   4     3669.68     3527.27    150.14 o 
  -2   8   4     7204.80     7133.02    272.77 o 
   0   8   4    15160.70    14957.95    303.37 o 
   2   8   4     2167.95     2186.33    109.22 o 
   4   8   4      974.59     1043.59     84.40 o 
   6   8   4     7458.88     7075.75    202.89 o 
   8   8   4     2860.00     2627.88    110.56 o 
  10   8   4     2446.01     2544.15    145.91 o 
  12   8   4      704.53      688.31     96.71 o 
  14   8   4      811.55     1067.08    187.13 o 
 -19   9   4     1330.59     1609.98    286.62 o 
 -17   9   4      351.86      320.66     61.69 o 
 -15   9   4      254.90      205.95     60.45 o 
 -13   9   4      679.92      737.29     92.33 o 
 -11   9   4     1850.41     1871.59     91.59 o 
  -9   9   4     1179.60     1254.29     77.31 o 
  -7   9   4     4869.06     4698.91    148.63 o 
  -5   9   4     5324.31     5122.21    155.87 o 
  -3   9   4     1115.41      998.61     68.10 o 
  -1   9   4     2216.68     2086.69     78.36 o 
   1   9   4     1446.29     1561.68     69.37 o 
   3   9   4     2029.86     1993.75     78.59 o 
   5   9   4       67.23      121.25     40.20 o 
   7   9   4     2036.20     2109.34    226.99 o 
   9   9   4     1327.99     1391.37    218.92 o 
  11   9   4      195.03      156.45     64.85 o 
  13   9   4      425.60      372.06     87.42 o 
 -18  10   4       32.75      160.66     91.59 o 
 -16  10   4        0.03     -107.43     90.22 o 
 -14  10   4      186.35      199.04     61.85 o 
 -12  10   4      634.17      550.76     81.95 o 
 -10  10   4      124.21       79.26     59.64 o 
  -8  10   4       87.35       90.51     33.68 o 
  -6  10   4      913.05      907.67     89.71 o 
  -4  10   4      558.48      634.37     60.15 o 
  -2  10   4      537.90      450.99     53.04 o 
   0  10   4       30.13       29.65     25.35 o 
   2  10   4      145.62      210.85     37.42 o 
   4  10   4      978.76      955.20    117.14 o 
   6  10   4        1.39       26.25     58.83 o 
   8  10   4        1.16      -35.60     46.66 o 
  10  10   4      133.38      120.43     62.56 o 
  12  10   4        7.69       16.39     65.72 o 
 -15  11   4      311.58      430.26     85.07 o 
 -13  11   4      100.63       40.57     62.68 o 
 -11  11   4      779.73      699.06     90.93 o 
  -9  11   4     1066.61     1045.42    165.07 o 
  -7  11   4     2607.47     2555.12    197.93 o 
  -5  11   4     2322.75     2439.02    139.15 o 
  -3  11   4      144.01       94.42     51.60 o 
  -1  11   4       92.47       57.65     38.06 o 
   1  11   4     3173.96     3091.35    127.19 o 
   3  11   4     1290.16     1285.56    116.29 o 
   5  11   4      821.00      787.54    109.69 o 
   7  11   4      689.28      747.09    104.23 o 
   9  11   4      188.27       60.71     67.82 o 
 -14  12   4     1079.06     1052.81    125.55 o 
 -12  12   4       54.99      140.09     68.77 o 
 -10  12   4      913.41      905.03    108.45 o 
  -8  12   4     2294.45     2362.60    351.74 o 
  -6  12   4      693.04      850.08    102.71 o 
  -4  12   4     2307.66     2292.41    148.52 o 
  -2  12   4     2488.20     2582.37    190.02 o 
   0  12   4     1033.02      806.29    102.87 o 
   2  12   4     1749.26     1634.85    213.29 o 
   4  12   4     1811.97     2003.06    144.23 o 
   6  12   4      344.25      252.29    160.96 o 
   8  12   4      102.78      102.86     67.44 o 
 -11  13   4      149.82      213.50    119.43 o 
  -9  13   4       53.74       98.28     59.17 o 
  -7  13   4      525.71      406.95     82.85 o 
  -5  13   4      395.52      475.93    121.40 o 
  -3  13   4      583.89      653.91     93.88 o 
  -1  13   4      931.55     1028.04    119.26 o 
   1  13   4      438.17      325.87    121.71 o 
   3  13   4      626.78      781.07    168.87 o 
 -25   1   5       16.57      -64.51     74.24 o 
 -23   1   5      136.62      285.04     80.33 o 
 -21   1   5     2054.57     2101.08    128.41 o 
 -19   1   5       15.66       38.26     37.06 o 
 -17   1   5     8302.13     8083.19    271.50 o 
 -15   1   5    21988.83    21660.01    587.56 o 
 -13   1   5      970.76     1099.75     75.72 o 
 -11   1   5     5369.92     5640.74    185.34 o 
  -9   1   5     9708.79     9089.69    177.70 o 
  -7   1   5      117.09      204.87     18.71 o 
  -5   1   5    11083.95    11085.80    169.66 o 
  -3   1   5    16625.27    16981.24    250.87 o 
  -1   1   5     8698.75     8148.87    145.27 o 
   1   1   5     8424.88     8828.60    241.15 o 
   3   1   5    41108.19    40026.98    809.77 o 
   5   1   5     5105.96     4984.25    106.77 o 
   7   1   5        7.81        0.52     18.98 o 
   9   1   5     5072.64     4928.66    602.31 o 
  11   1   5     1595.12     1695.07    115.63 o 
  13   1   5      272.68      282.63     65.67 o 
  15   1   5     1853.11     2223.33    160.18 o 
  17   1   5      516.72      797.44    130.68 o 
 -24   2   5      789.61      963.02    112.50 o 
 -22   2   5      166.78      153.21     56.41 o 
 -20   2   5     4146.17     4137.12    184.98 o 
 -18   2   5    10075.80     9973.07    324.10 o 
 -16   2   5     5854.67     5820.56    166.67 o 
 -14   2   5     4939.49     4927.61    143.55 o 
 -12   2   5    10532.14    11167.94    256.18 o 
 -10   2   5    11767.84    11879.89    261.96 o 
  -8   2   5    20571.73    20619.96    364.46 o 
  -6   2   5    29208.64    30198.69    545.23 o 
  -4   2   5    12515.69    12229.23    186.30 o 
  -2   2   5    14713.07    14129.44    447.00 o 
   0   2   5    31203.91    31352.69    555.63 o 
   2   2   5     6845.64     6230.54    206.81 o 
   4   2   5    19276.94    19738.82    421.04 o 
   6   2   5    22390.59    23082.00    495.15 o 
   8   2   5     5563.46     5148.08    241.02 o 
  10   2   5      884.04     1058.18     93.37 o 
  12   2   5     3415.96     3627.15    173.82 o 
  14   2   5     1675.61     1706.76    137.22 o 
  16   2   5      497.14      592.90     98.13 o 
 -25   3   5      358.63      424.25     95.14 o 
 -23   3   5      490.59      479.71     70.19 o 
 -21   3   5      699.53      645.78     88.31 o 
 -19   3   5     4956.22     5047.40    165.42 o 
 -17   3   5     2437.28     2427.70    177.16 o 
 -15   3   5       10.87        5.09     20.77 o 
 -13   3   5     9914.71     9845.55    236.38 o 
 -11   3   5       45.93       97.15     22.09 o 
  -9   3   5     5356.91     5856.57    151.31 o 
  -7   3   5    65100.64    65508.83   1301.06 o 
  -5   3   5    18780.76    19524.28    321.44 o 
  -3   3   5      159.15      193.17     20.77 o 
  -1   3   5       16.49       52.22      8.00 o 
   1   3   5    15858.05    16049.36    296.15 o 
   3   3   5     8786.38     9466.99    194.05 o 
   5   3   5     6256.22     6073.30    141.13 o 
   7   3   5     8141.93     8384.68    263.10 o 
   9   3   5      790.37      805.88     60.09 o 
  11   3   5      681.20      801.28     88.20 o 
  13   3   5     1030.90     1485.25    268.52 o 
  15   3   5      406.28      453.06    125.66 o 
  17   3   5      239.77       87.63     97.06 o 
 -24   4   5      173.53      129.78     69.76 o 
 -22   4   5      148.23      144.68     40.06 o 
 -20   4   5        1.03       41.85     39.88 o 
 -18   4   5       47.86      105.04     38.48 o 
 -16   4   5     1270.34     1299.95     85.22 o 
 -14   4   5      526.94      607.00    103.30 o 
 -12   4   5     3893.86     3861.23    121.15 o 
 -10   4   5     4809.06     4714.99    133.68 o 
  -8   4   5     2018.75     2392.15    119.33 o 
  -6   4   5     1406.71     1203.09     46.32 o 
  -4   4   5     5525.05     5739.42    108.23 o 
  -2   4   5      371.97      405.83     27.37 o 
   0   4   5      901.08      814.16     61.53 o 
   2   4   5        0.35       21.80     26.10 o 
   4   4   5      416.92      438.34     32.93 o 
   6   4   5      256.62      238.53     29.96 o 
   8   4   5      286.78      332.12     36.92 o 
  10   4   5       62.98       57.58     37.77 o 
  12   4   5      171.26      174.96     55.12 o 
  14   4   5        0.87       40.77     81.54 o 
  16   4   5      555.58      505.70    137.23 o 
 -23   5   5      971.58     1064.94     99.25 o 
 -21   5   5      329.05      261.40     48.62 o 
 -19   5   5     1398.71     1498.35     87.65 o 
 -17   5   5      877.24     1111.74    104.19 o 
 -15   5   5     1070.12     1218.17    122.17 o 
 -13   5   5     6185.83     6275.40    394.64 o 
 -11   5   5     7271.63     7609.56    171.44 o 
  -9   5   5     7368.45     7094.25    156.86 o 
  -7   5   5     7421.92     7638.11    161.09 o 
  -5   5   5     9321.47     9437.31    169.85 o 
  -3   5   5       54.64       23.24     13.40 o 
  -1   5   5     2509.76     2202.53     65.61 o 
   1   5   5    15683.70    15834.94    303.99 o 
   3   5   5     2147.78     2029.24     63.82 o 
   5   5   5     2768.47     2795.72    127.24 o 
   7   5   5     7412.32     7052.17    198.28 o 
   9   5   5     1992.50     2003.70     94.59 o 
  11   5   5     3412.22     3243.73    164.12 o 
  13   5   5      524.19      536.23    130.53 o 
  15   5   5        1.30      -10.18     75.16 o 
 -22   6   5     1497.12     1552.64    118.35 o 
 -20   6   5      575.79      666.62     66.35 o 
 -18   6   5       49.59       26.81     47.76 o 
 -16   6   5    10546.95    10457.77    279.56 o 
 -14   6   5     6869.60     6289.59    186.77 o 
 -12   6   5     6115.47     5732.70    152.44 o 
 -10   6   5    16012.54    16376.10    321.66 o 
  -8   6   5     3735.48     3710.46     96.89 o 
  -6   6   5      233.81      317.07     29.34 o 
  -4   6   5    21477.45    21528.00    407.13 o 
  -2   6   5    30506.17    31603.71    578.37 o 
   0   6   5     6236.87     5975.29    138.64 o 
   2   6   5     6076.07     6123.07    142.20 o 
   4   6   5     9989.78     9758.67    247.75 o 
   6   6   5      508.70      563.90     53.92 o 
   8   6   5     6037.19     5656.33    252.97 o 
  10   6   5     5831.31     5419.03    176.98 o 
  12   6   5      880.92      840.72     97.25 o 
  14   6   5      426.15      386.11    101.78 o 
 -21   7   5      326.00      423.65     59.76 o 
 -19   7   5      167.55      218.64     51.66 o 
 -17   7   5      264.63      304.05     71.88 o 
 -15   7   5     1310.15     1172.57    112.00 o 
 -13   7   5     9764.87     9031.75    208.62 o 
 -11   7   5     2700.40     2724.86    139.00 o 
  -9   7   5      402.09      399.86     36.42 o 
  -7   7   5      698.26      715.76     52.46 o 
  -5   7   5     3198.23     3054.23    191.62 o 
  -3   7   5     9112.24     9351.65    340.98 o 
  -1   7   5    12182.90    12223.78    349.16 o 
   1   7   5     3007.37     3040.55     90.57 o 
   3   7   5      270.61      258.93     44.90 o 
   5   7   5      526.76      541.40     54.40 o 
   7   7   5     2630.55     2541.22    106.09 o 
   9   7   5     1175.86     1165.75     82.01 o 
  11   7   5     1198.26     1224.48     89.67 o 
  13   7   5      207.09      164.00    102.24 o 
 -20   8   5       19.94      -22.71     45.06 o 
 -18   8   5       92.93      113.75     45.72 o 
 -16   8   5      691.73      729.86     76.05 o 
 -14   8   5      137.59      110.10     41.33 o 
 -12   8   5      751.78      732.46     55.64 o 
 -10   8   5      250.70      242.40     39.73 o 
  -8   8   5       50.36       33.45     25.60 o 
  -6   8   5     1922.65     1639.34     75.72 o 
  -4   8   5      131.69      143.13     35.89 o 
  -2   8   5      426.28      469.38     41.80 o 
   0   8   5     1255.41     1278.07     61.80 o 
   2   8   5     1297.40     1374.10     78.30 o 
   4   8   5      227.50      269.08     44.24 o 
   6   8   5        9.57       22.79     50.62 o 
   8   8   5       47.78       40.05     36.07 o 
  10   8   5       43.69       79.40     63.90 o 
  12   8   5      131.46      113.49    102.84 o 
 -19   9   5     1410.76     1569.40    266.22 o 
 -17   9   5      476.68      626.23     92.70 o 
 -15   9   5      781.38      886.60    203.25 o 
 -13   9   5     2148.06     2115.23    101.42 o 
 -11   9   5     1891.14     1709.79    148.15 o 
  -9   9   5      442.93      421.25     50.78 o 
  -7   9   5     4800.11     4685.56    149.16 o 
  -5   9   5     2221.95     2078.84     90.77 o 
  -3   9   5      161.26      176.03     37.39 o 
  -1   9   5     2784.10     2731.82     92.81 o 
   1   9   5     2176.53     2073.29     80.26 o 
   3   9   5     2342.45     2290.66    103.01 o 
   5   9   5     3740.64     3500.90    133.37 o 
   7   9   5      949.34     1084.65    111.34 o 
   9   9   5      162.21       35.94     56.62 o 
  11   9   5      170.93      161.43    134.79 o 
 -18  10   5     1207.77     1157.42    128.41 o 
 -16  10   5      239.84      293.22     74.09 o 
 -14  10   5      133.48      142.39     54.67 o 
 -12  10   5     1940.06     2108.59    130.91 o 
 -10  10   5     4598.15     3884.72    140.52 o 
  -8  10   5     5041.96     4957.43    161.44 o 
  -6  10   5     7342.94     7367.94    211.39 o 
  -4  10   5      991.90     1064.63     74.56 o 
  -2  10   5      778.35      720.95     66.60 o 
   0  10   5     2888.73     2702.31     97.09 o 
   2  10   5     2089.41     2124.74    104.87 o 
   4  10   5     2375.50     2439.40    143.18 o 
   6  10   5     3144.33     2885.28    248.59 o 
   8  10   5     1233.50     1157.11    120.18 o 
  10  10   5      259.99       92.85     66.10 o 
 -17  11   5      519.40      689.14    130.53 o 
 -15  11   5      285.72      437.14     86.39 o 
 -13  11   5        0.94       -9.03     42.98 o 
 -11  11   5      256.91      256.64    134.18 o 
  -9  11   5     3562.86     3278.28    167.91 o 
  -7  11   5     1675.20     1438.10    124.66 o 
  -5  11   5     1671.56     1823.60    127.28 o 
  -3  11   5     1789.13     1731.15    101.80 o 
  -1  11   5      109.46      110.30     41.65 o 
   1  11   5      889.76     1066.30    211.01 o 
   3  11   5     1627.91     1867.39    175.41 o 
   5  11   5      455.73      474.15     90.75 o 
   7  11   5      226.65      122.89     70.92 o 
   9  11   5      243.54      121.98     74.09 o 
 -14  12   5        3.45       27.26     56.58 o 
 -12  12   5      125.59      102.07     60.70 o 
 -10  12   5        1.11       61.13     53.62 o 
  -8  12   5      142.77      229.02     62.68 o 
  -6  12   5        3.06       -9.91     45.79 o 
  -4  12   5       54.06       44.59    106.04 o 
  -2  12   5       41.74       77.88     56.02 o 
   0  12   5      177.93      257.76    115.78 o 
   2  12   5       41.98       19.52     58.74 o 
   4  12   5      155.22      190.37     74.20 o 
   6  12   5       42.08       90.70     89.61 o 
 -11  13   5      334.19      332.81    137.84 o 
  -9  13   5      495.42      450.26     87.45 o 
  -7  13   5        9.04       19.51     52.56 o 
  -5  13   5      263.11      181.40    123.38 o 
  -3  13   5     2597.03     2481.94    215.73 o 
  -1  13   5      876.10      828.53    161.87 o 
   1  13   5      183.30      193.82    120.19 o 
   3  13   5      465.86      558.03    151.83 o 
 -26   0   6      155.94       33.77     84.59 o 
 -24   0   6      155.58      338.65     99.50 o 
 -22   0   6     6067.71     6716.49    368.78 o 
 -20   0   6     4051.76     3746.19    242.50 o 
 -18   0   6     2751.10     2765.53    192.91 o 
 -16   0   6    17661.23    17813.89    707.74 o 
 -14   0   6      488.29      515.74     86.11 o 
 -12   0   6    19420.20    19384.23    732.38 o 
 -10   0   6    44984.00    44221.02   1546.61 o 
  -8   0   6      501.55      518.33     31.55 o 
  -6   0   6    26230.13    28937.75    598.00 o 
  -4   0   6   130646.77   129425.98   2584.44 o 
  -2   0   6    90750.63    90861.18   1822.89 o 
   0   0   6    36382.99    39611.35   1220.13 o 
   2   0   6    18388.52    20738.49    746.23 o 
   4   0   6     3357.39     3127.30    173.74 o 
   6   0   6       68.19      134.79     49.60 o 
   8   0   6    13198.72    12306.27    531.87 o 
  10   0   6     6110.01     6699.45    352.35 o 
  12   0   6      883.99      727.82    133.27 o 
  14   0   6     1656.97     1668.32    198.69 o 
  16   0   6     1471.94     1528.66    210.56 o 
 -25   1   6      586.86      706.52    103.89 o 
 -23   1   6     1945.38     2240.67    167.81 o 
 -21   1   6     1061.62     1055.68    105.59 o 
 -19   1   6     2774.63     2790.30    142.42 o 
 -17   1   6       60.95       12.93     29.91 o 
 -15   1   6     5491.44     5716.14    212.08 o 
 -13   1   6    11765.55    11626.50    340.14 o 
 -11   1   6     9469.09     9120.00    270.00 o 
  -9   1   6        7.80       70.03     27.67 o 
  -7   1   6    13940.58    14591.91    223.46 o 
  -5   1   6     3300.26     3347.90     63.00 o 
  -3   1   6    18285.47    18770.33    278.41 o 
  -1   1   6    42520.62    44393.85    692.84 o 
   1   1   6    13462.56    14294.14    270.88 o 
   3   1   6       42.69       31.98     14.42 o 
   5   1   6     1839.56     1804.60     66.49 o 
   7   1   6     3114.00     3136.00    138.35 o 
   9   1   6     4232.08     4562.99    187.42 o 
  11   1   6     2639.28     3020.12    154.79 o 
  13   1   6      509.47      681.74    120.80 o 
  15   1   6       53.45       25.72    111.21 o 
 -26   2   6       85.53       55.68     90.98 o 
 -24   2   6      184.31      218.61     65.60 o 
 -22   2   6        0.98       62.83     48.40 o 
 -20   2   6       34.60        7.78     36.21 o 
 -18   2   6      739.81      902.78    119.27 o 
 -16   2   6     3957.48     3515.17    281.30 o 
 -14   2   6     1094.63     1017.69     65.03 o 
 -12   2   6    10420.26    10367.64    241.56 o 
 -10   2   6     5150.65     5535.84    123.80 o 
  -8   2   6       14.35        1.91      9.53 o 
  -6   2   6       18.72       17.78      7.84 o 
  -4   2   6      122.60      180.32     11.65 o 
  -2   2   6      270.48      279.98     14.15 o 
   0   2   6     3651.53     3717.02     87.57 o 
   2   2   6    14694.21    15123.29    290.08 o 
   4   2   6      980.36      915.11     48.04 o 
   6   2   6     2583.52     2379.26    163.98 o 
   8   2   6      398.40      387.43     58.40 o 
  10   2   6       71.89       53.89     76.68 o 
  12   2   6      171.85      210.17     65.67 o 
  14   2   6      296.39      388.69     79.97 o 
  16   2   6       67.04      293.93    117.14 o 
 -25   3   6      430.63      545.43     94.48 o 
 -23   3   6       71.04        3.87     51.83 o 
 -21   3   6     1522.98     1466.23    125.46 o 
 -19   3   6     4544.01     4367.99    150.37 o 
 -17   3   6     2632.47     2842.96    130.78 o 
 -15   3   6     1157.69     1083.43     72.34 o 
 -13   3   6     5682.97     6110.32    165.68 o 
 -11   3   6     4994.63     4891.79    138.45 o 
  -9   3   6     4727.99     5019.84    135.44 o 
  -7   3   6    24995.66    24179.67    396.34 o 
  -5   3   6     5897.07     5703.11    119.14 o 
  -3   3   6     2015.40     2298.47     51.00 o 
  -1   3   6    23581.90    25232.26    452.61 o 
   1   3   6     7638.03     6914.07    147.17 o 
   3   3   6     6733.56     6462.59    144.09 o 
   5   3   6    13496.60    13495.71    323.03 o 
   7   3   6     2979.91     2885.76     91.72 o 
   9   3   6      352.29      399.01     78.65 o 
  11   3   6      613.01      687.80     86.84 o 
  13   3   6      860.74      943.24    156.70 o 
  15   3   6       97.17      155.18     97.67 o 
 -24   4   6      969.59      958.56     99.46 o 
 -22   4   6      659.41      643.50     71.98 o 
 -20   4   6     3428.02     3364.85    146.35 o 
 -18   4   6     6626.18     6568.05    195.03 o 
 -16   4   6     2146.60     1961.46     89.71 o 
 -14   4   6     6178.17     5644.54    286.32 o 
 -12   4   6     8232.84     8716.03    220.99 o 
 -10   4   6     1804.23     1897.74     74.70 o 
  -8   4   6    45098.38    44745.33    908.66 o 
  -6   4   6    31346.82    31358.71    509.54 o 
  -4   4   6     7330.82     6839.70    146.79 o 
  -2   4   6      139.97      134.30     17.83 o 
   0   4   6     6226.20     5586.67    106.26 o 
   2   4   6    22431.21    23299.57    433.23 o 
   4   4   6    16874.42    16614.88    325.01 o 
   6   4   6    16494.40    16989.26    396.68 o 
   8   4   6      693.31      659.54     78.11 o 
  10   4   6      710.55      664.46     82.32 o 
  12   4   6     2430.72     2448.57    149.36 o 
  14   4   6      539.42      754.92    106.47 o 
 -23   5   6      346.82      330.33     54.29 o 
 -21   5   6      439.21      455.05     57.95 o 
 -19   5   6      947.72      871.12     69.85 o 
 -17   5   6     6744.31     6770.54    285.41 o 
 -15   5   6     4298.34     4079.60    171.24 o 
 -13   5   6     1067.87     1013.92     67.31 o 
 -11   5   6     1913.08     1693.74     75.44 o 
  -9   5   6    24853.78    24692.88    528.18 o 
  -7   5   6     3194.35     3041.71     73.55 o 
  -5   5   6     9931.72    10036.76    179.37 o 
  -3   5   6     5651.95     5269.60    157.49 o 
  -1   5   6        8.25       29.00     14.53 o 
   1   5   6     8368.55     8592.53    181.53 o 
   3   5   6    16742.32    16599.18    382.80 o 
   5   5   6     1219.35     1193.62     70.01 o 
   7   5   6       61.43       99.99     30.75 o 
   9   5   6     1505.69     1282.68    108.47 o 
  11   5   6      149.01       91.10     68.31 o 
  13   5   6     1300.88     1395.82    145.14 o 
  15   5   6     1551.67     1547.12    373.65 o 
 -24   6   6      113.90      103.37     70.05 o 
 -22   6   6       25.60      102.71     41.92 o 
 -20   6   6        5.83      -16.45     30.37 o 
 -18   6   6       13.74      -51.46     40.23 o 
 -16   6   6      662.26      692.56     72.45 o 
 -14   6   6      963.70      992.39     61.72 o 
 -12   6   6      454.44      677.96     48.75 o 
 -10   6   6      160.36      216.18     28.30 o 
  -8   6   6     1019.22     1124.78     47.93 o 
  -6   6   6     2748.39     3009.67     88.05 o 
  -4   6   6      465.89      486.94     38.53 o 
  -2   6   6      464.32      460.81     36.94 o 
   0   6   6      404.21      471.57     41.34 o 
   2   6   6      679.25      688.44     56.04 o 
   4   6   6      204.57      222.27     37.03 o 
   6   6   6     1641.45     1709.38    125.01 o 
   8   6   6     1127.56     1164.77     80.63 o 
  10   6   6       52.43       76.21     49.01 o 
  12   6   6      346.70      284.91     69.48 o 
  14   6   6      384.19      320.27     76.88 o 
 -23   7   6      868.82      941.90    129.92 o 
 -21   7   6      829.86      863.96     78.64 o 
 -19   7   6       39.47        7.93     38.94 o 
 -17   7   6     1467.53     1552.81    115.01 o 
 -15   7   6     6666.91     6182.44    342.94 o 
 -13   7   6      782.87      842.53     57.92 o 
 -11   7   6     5852.04     5807.10    144.72 o 
  -9   7   6     1777.24     1487.69     73.05 o 
  -7   7   6      458.87      485.92     46.75 o 
  -5   7   6     4442.84     4074.95    132.28 o 
  -3   7   6    15580.23    15253.32    306.07 o 
  -1   7   6     2347.88     2298.05     77.37 o 
   1   7   6     3851.39     3841.66    128.98 o 
   3   7   6     7066.19     6743.72    192.33 o 
   5   7   6       23.36       34.80     29.37 o 
   7   7   6     1337.75     1359.71    113.05 o 
   9   7   6     3225.75     3004.90    124.29 o 
  11   7   6      247.85      177.36     58.55 o 
  13   7   6        1.48     -127.34     84.89 o 
 -22   8   6      507.38      614.89     85.90 o 
 -20   8   6      857.19      977.82     97.94 o 
 -18   8   6     1318.33     1247.35     98.82 o 
 -16   8   6     1068.43     1043.76     86.13 o 
 -14   8   6     4176.01     3839.92    141.19 o 
 -12   8   6    10149.53    10044.10    322.61 o 
 -10   8   6     2292.17     2233.14     94.40 o 
  -8   8   6     2547.62     2536.48     99.12 o 
  -6   8   6     2304.34     2102.91     88.22 o 
  -4   8   6     3189.02     3107.14     96.99 o 
  -2   8   6    16555.70    16149.82    327.38 o 
   0   8   6    10102.59     9832.38    217.82 o 
   2   8   6      180.92      182.61     41.39 o 
   4   8   6     2731.18     2561.55    107.26 o 
   6   8   6     3946.11     3944.14    143.34 o 
   8   8   6     2084.13     2095.31    104.12 o 
  10   8   6      893.81     1079.79    115.19 o 
  12   8   6      758.42      551.64    150.92 o 
 -21   9   6      160.38      239.57    126.42 o 
 -19   9   6      299.63      444.04     96.15 o 
 -17   9   6       37.01       86.76     48.76 o 
 -15   9   6     1089.99      952.78    106.88 o 
 -13   9   6     3598.52     3435.09    133.58 o 
 -11   9   6     2743.78     2629.28    119.86 o 
  -9   9   6      575.79      638.91     74.46 o 
  -7   9   6     3203.67     3139.38    116.64 o 
  -5   9   6     2714.97     2779.78    107.91 o 
  -3   9   6      350.50      395.11     43.46 o 
  -1   9   6     2133.73     2125.99     98.42 o 
   1   9   6      801.24      858.68     78.60 o 
   3   9   6       86.47      127.53     60.38 o 
   5   9   6     2471.14     2533.11    118.78 o 
   7   9   6     2438.89     2612.24    116.99 o 
   9   9   6      478.82      528.55     90.90 o 
  11   9   6      145.04       88.54    110.75 o 
 -18  10   6      203.89      162.94     68.37 o 
 -16  10   6       62.23       29.27     49.70 o 
 -14  10   6        7.00      -11.77     32.87 o 
 -12  10   6      207.61      239.11     47.15 o 
 -10  10   6      529.37      607.69     62.15 o 
  -8  10   6        0.52       37.78     32.28 o 
  -6  10   6     1105.27     1119.76     78.20 o 
  -4  10   6      720.43      828.45     85.94 o 
  -2  10   6      142.56      117.01     44.31 o 
   0  10   6      738.80      734.75     70.70 o 
   2  10   6       61.55       34.53     37.96 o 
   4  10   6       44.94       24.66     40.51 o 
   6  10   6        6.36       21.31     82.15 o 
   8  10   6      245.70      285.87     79.10 o 
 -17  11   6      550.48      668.94     99.39 o 
 -15  11   6      559.96      501.73     86.29 o 
 -13  11   6      853.69      785.38    108.32 o 
 -11  11   6       68.55       28.25     48.09 o 
  -9  11   6      555.53      611.72     94.56 o 
  -7  11   6     2712.11     2669.96    115.16 o 
  -5  11   6     2460.95     2545.08    112.44 o 
  -3  11   6      396.72      501.36     62.35 o 
  -1  11   6      223.73      206.70     48.05 o 
   1  11   6     1150.71     1388.47     96.34 o 
   3  11   6      991.64     1258.30    121.39 o 
   5  11   6      865.25     1046.61    124.29 o 
   7  11   6      720.90      618.66    103.45 o 
 -14  12   6      492.23      508.06     92.98 o 
 -12  12   6      262.52      175.93     63.75 o 
 -10  12   6     1869.42     1869.67    151.03 o 
  -8  12   6     1299.61     1193.42    119.84 o 
  -6  12   6     1311.04     1364.99    125.99 o 
  -4  12   6     2937.71     3135.65    169.41 o 
  -2  12   6      747.63      793.27     96.64 o 
   0  12   6      271.51      300.83     74.32 o 
   2  12   6     2040.75     2308.30    159.23 o 
   4  12   6     1086.36     1179.76    126.62 o 
 -11  13   6      128.28      139.34     66.46 o 
  -9  13   6      374.10      408.09    143.01 o 
  -7  13   6      584.20      591.23     89.24 o 
  -5  13   6      340.92      316.56     89.61 o 
  -3  13   6      460.19      555.60    136.31 o 
  -1  13   6      817.28      818.80    166.74 o 
   1  13   6      283.63      336.22    123.23 o 
 -25   1   7      732.44      804.50    107.65 o 
 -23   1   7     2034.65     2120.23    154.57 o 
 -21   1   7     1241.35     1045.70    105.14 o 
 -19   1   7       32.20       13.47     32.86 o 
 -17   1   7     9098.47     8964.80    293.58 o 
 -15   1   7     5193.04     4992.54    186.14 o 
 -13   1   7       43.60       34.35     23.23 o 
 -11   1   7    19277.53    20472.28    441.34 o 
  -9   1   7      294.66      266.18     18.50 o 
  -7   1   7     1032.37     1096.81     41.98 o 
  -5   1   7    20281.01    20118.34    299.64 o 
  -3   1   7    46272.02    49167.57    706.93 o 
  -1   1   7     6166.79     6584.25    118.56 o 
   1   1   7    10190.43    10190.92    203.05 o 
   3   1   7     6605.04     6468.04    159.97 o 
   5   1   7      485.05      490.77     59.06 o 
   7   1   7     2384.85     2059.03    168.26 o 
   9   1   7     6339.35     6406.61    240.17 o 
  11   1   7      257.05      340.61     71.04 o 
  13   1   7      690.87      740.45    101.64 o 
  15   1   7      963.23      887.83    125.97 o 
 -26   2   7      550.62      549.70     97.92 o 
 -24   2   7     1926.16     2064.73    152.65 o 
 -22   2   7     2231.17     2429.26    238.85 o 
 -20   2   7     4971.77     4946.10    207.30 o 
 -18   2   7     3535.02     3516.35    159.68 o 
 -16   2   7     1152.09     1195.84     95.20 o 
 -14   2   7    13174.40    12939.29    297.46 o 
 -12   2   7     8432.14     8441.82    178.47 o 
 -10   2   7     9052.64     8876.89    180.10 o 
  -8   2   7    26719.34    27684.08    402.77 o 
  -6   2   7    27442.36    28001.72    373.22 o 
  -4   2   7     8895.99     8336.53    135.38 o 
  -2   2   7    21397.93    22246.29    358.52 o 
   0   2   7    19064.61    19389.54    361.04 o 
   2   2   7     2966.20     2757.11     77.07 o 
   4   2   7    14675.13    13529.31    308.53 o 
   6   2   7     9228.50     9421.64    297.53 o 
   8   2   7     1466.15     1728.37    109.19 o 
  10   2   7     1848.28     1943.21    120.49 o 
  12   2   7     1410.31     1707.53    135.35 o 
  14   2   7      673.78      743.34    163.09 o 
 -25   3   7      299.81      373.22     83.51 o 
 -23   3   7      287.20      321.68     72.23 o 
 -21   3   7     2449.59     2480.18    145.85 o 
 -19   3   7     2896.72     2686.00    113.43 o 
 -17   3   7      224.51      241.02     42.03 o 
 -15   3   7     1752.46     1742.74    101.71 o 
 -13   3   7     5419.38     5455.28    133.63 o 
 -11   3   7     4824.14     4697.27    114.51 o 
  -9   3   7    10822.06    11243.92    199.33 o 
  -7   3   7    22222.50    22263.76    369.68 o 
  -5   3   7     5687.16     5842.67    111.46 o 
  -3   3   7     2448.63     2199.37     91.13 o 
  -1   3   7     1312.70     1168.55     29.46 o 
   1   3   7     6569.61     6424.02    141.26 o 
   3   3   7     2655.41     2550.71     77.11 o 
   5   3   7    11825.94    11863.23    248.56 o 
   7   3   7     3409.43     3525.98    126.83 o 
   9   3   7        8.37       19.76     36.53 o 
  11   3   7     1407.58     1525.01    191.69 o 
  13   3   7      471.07      627.10    140.27 o 
  15   3   7       62.87        9.13    101.32 o 
 -24   4   7       91.68      110.19     63.79 o 
 -22   4   7       32.55       11.26     45.81 o 
 -20   4   7      166.52      243.07     50.48 o 
 -18   4   7      121.55       93.62     37.46 o 
 -16   4   7        6.63        3.34     24.74 o 
 -14   4   7      792.54      768.83     50.71 o 
 -12   4   7      126.46      161.04     37.73 o 
 -10   4   7      830.07      894.57     53.99 o 
  -8   4   7       68.79      107.61     20.66 o 
  -6   4   7      179.75      222.78     19.35 o 
  -4   4   7       85.16       71.47     16.88 o 
  -2   4   7       33.10       45.29      8.15 o 
   0   4   7     1394.05     1543.04     66.33 o 
   2   4   7      777.80      790.33     54.74 o 
   4   4   7      483.68      577.51     51.65 o 
   6   4   7     1414.58     1275.09     94.24 o 
   8   4   7      994.25     1044.86    106.50 o 
  10   4   7      373.99      382.44     94.63 o 
  12   4   7       73.20       53.24     51.43 o 
  14   4   7       94.49       62.96     68.61 o 
 -25   5   7      463.81      432.66     88.86 o 
 -23   5   7      549.18      628.47     68.74 o 
 -21   5   7      387.03      543.99     95.68 o 
 -19   5   7     2640.36     2483.10    113.89 o 
 -17   5   7      934.62      892.63     77.27 o 
 -15   5   7     3656.73     3429.32    150.92 o 
 -13   5   7    11549.76    10903.87    388.40 o 
 -11   5   7      182.41      193.30     46.95 o 
  -9   5   7       10.38       28.23     20.31 o 
  -7   5   7    11773.38    11471.44    244.45 o 
  -5   5   7     4235.15     4298.90    108.82 o 
  -3   5   7    10499.95    10969.67    482.26 o 
  -1   5   7     7582.60     7656.93    206.81 o 
   1   5   7     3773.84     3307.80    130.04 o 
   3   5   7     3283.71     3006.37    154.87 o 
   5   5   7     5551.52     5441.03    165.30 o 
   7   5   7     1525.21     1620.97    144.99 o 
   9   5   7      143.09      108.65     50.04 o 
  11   5   7      188.91      184.61     62.14 o 
  13   5   7      215.60      232.82     68.24 o 
 -24   6   7      998.68     1020.60     89.00 o 
 -22   6   7     1273.07     1230.48     89.45 o 
 -20   6   7      138.45      170.28     40.86 o 
 -18   6   7     2838.45     2795.20    125.04 o 
 -16   6   7     9729.11     9730.22    263.60 o 
 -14   6   7     4025.16     4155.71    137.77 o 
 -12   6   7     3309.12     3190.72     96.93 o 
 -10   6   7    14647.78    14000.72    319.99 o 
  -8   6   7       50.63       43.09     21.80 o 
  -6   6   7     3126.25     2984.99     89.42 o 
  -4   6   7    27723.50    27587.88    890.39 o 
  -2   6   7    10165.94     9311.43    308.79 o 
   0   6   7    10168.59     9872.00    250.14 o 
   2   6   7    12097.56    12024.09    297.07 o 
   4   6   7      909.78      956.34     69.12 o 
   6   6   7       72.12       41.74     34.51 o 
   8   6   7     4926.20     4908.81    287.23 o 
  10   6   7     2134.93     2183.06    205.99 o 
  12   6   7      551.32      423.27     80.26 o 
 -23   7   7      221.80      141.10     53.14 o 
 -21   7   7      283.15      290.90     52.58 o 
 -19   7   7      560.48      610.30     93.39 o 
 -17   7   7      842.88      766.56     76.29 o 
 -15   7   7     2268.46     2352.97     91.51 o 
 -13   7   7     3111.88     2959.07    115.08 o 
 -11   7   7     4575.49     4483.90    143.89 o 
  -9   7   7      979.44     1064.71     86.44 o 
  -7   7   7     2833.22     2748.21     88.16 o 
  -5   7   7      130.19       82.30     24.82 o 
  -3   7   7     9178.48     8907.28    198.16 o 
  -1   7   7     7418.79     7314.55    202.57 o 
   1   7   7     2225.27     2257.77    156.33 o 
   3   7   7      103.71       90.20     32.96 o 
   5   7   7      548.63      514.69     57.84 o 
   7   7   7      530.82      455.23     89.44 o 
   9   7   7     1903.80     1826.07    216.64 o 
  11   7   7     1271.90     1273.23    120.96 o 
 -22   8   7       81.19      108.70     46.59 o 
 -20   8   7       22.70       58.77     57.87 o 
 -18   8   7      285.15      256.27     69.82 o 
 -16   8   7        3.16      -16.39     32.29 o 
 -14   8   7     1674.66     1510.32    138.79 o 
 -12   8   7      103.92      135.84     38.19 o 
 -10   8   7     1077.98     1093.13     87.68 o 
  -8   8   7        0.03      -19.76     22.17 o 
  -6   8   7      576.97      548.19     46.56 o 
  -4   8   7     1432.83     1384.83     79.73 o 
  -2   8   7       14.33       12.45     24.11 o 
   0   8   7      191.14      213.43     41.49 o 
   2   8   7     1394.54     1335.86    132.56 o 
   4   8   7        7.28      -32.74     29.30 o 
   6   8   7      319.13      295.61     52.99 o 
   8   8   7        1.85      -15.33     46.36 o 
  10   8   7       38.02      106.14     72.72 o 
 -21   9   7     1160.49     1193.35    192.30 o 
 -19   9   7     1116.29     1268.15    130.04 o 
 -17   9   7      899.07      845.10    105.42 o 
 -15   9   7      291.15      380.30     72.80 o 
 -13   9   7      259.56      221.73     46.53 o 
 -11   9   7      270.32      221.75     43.04 o 
  -9   9   7     3480.51     3323.58    123.30 o 
  -7   9   7     8089.74     7886.45    237.97 o 
  -5   9   7     1294.88     1242.41     68.50 o 
  -3   9   7        7.12       15.13     34.26 o 
  -1   9   7     3603.55     3566.70    133.04 o 
   1   9   7     1690.06     1876.26     95.82 o 
   3   9   7     2154.01     2199.07    105.99 o 
   5   9   7     1420.69     1405.86     95.51 o 
   7   9   7      171.61      142.67     46.70 o 
   9   9   7       75.92        7.30    103.15 o 
 -18  10   7     1578.23     1769.24    154.37 o 
 -16  10   7      644.66      684.13     75.53 o 
 -14  10   7      777.98      807.05     77.47 o 
 -12  10   7     1178.22     1243.50     93.00 o 
 -10  10   7     2573.49     2326.77    106.21 o 
  -8  10   7     5394.61     5326.11    171.93 o 
  -6  10   7     4425.53     4162.73    145.23 o 
  -4  10   7      763.06      830.66     61.75 o 
  -2  10   7      928.38      965.17     79.28 o 
   0  10   7     1891.61     1968.60    101.70 o 
   2  10   7     1389.64     1415.74     96.58 o 
   4  10   7     4179.00     3924.49    266.22 o 
   6  10   7     2528.64     2288.06    165.98 o 
   8  10   7      238.61      216.32    105.13 o 
 -17  11   7     1025.48      956.05    117.36 o 
 -15  11   7      189.22      148.21     61.68 o 
 -13  11   7      367.26      297.31     64.72 o 
 -11  11   7      899.12      890.00    104.35 o 
  -9  11   7     1615.86     1495.28     96.27 o 
  -7  11   7      734.82      756.25     72.33 o 
  -5  11   7      962.35     1138.47    232.12 o 
  -3  11   7      367.80      428.39     72.01 o 
  -1  11   7       66.44       19.63     39.84 o 
   1  11   7     1563.45     1639.15    107.74 o 
   3  11   7     2422.85     2394.76    157.90 o 
   5  11   7      290.22      353.03     83.96 o 
 -14  12   7       40.61        6.34     76.52 o 
 -12  12   7      146.59      142.50     63.03 o 
 -10  12   7      219.95      190.65     63.89 o 
  -8  12   7        0.22       14.08     51.73 o 
  -6  12   7       32.62      -47.41     45.84 o 
  -4  12   7       15.06       98.36     60.40 o 
  -2  12   7      153.25      274.91     68.73 o 
   0  12   7        2.16      -13.26     53.32 o 
   2  12   7       20.29      113.17     68.73 o 
  -9  13   7      487.81      436.88    144.53 o 
  -7  13   7       10.49        8.17     58.42 o 
  -5  13   7     1129.35     1123.98    180.43 o 
  -3  13   7      920.71     1043.35    179.52 o 
  -1  13   7      174.40      255.89    120.49 o 
 -26   0   8     3033.06     2711.67    233.68 o 
 -24   0   8     3096.32     3226.19    248.29 o 
 -22   0   8     1372.90     1247.51    165.83 o 
 -20   0   8      150.42      131.75     67.85 o 
 -18   0   8     3143.59     3124.26    209.95 o 
 -16   0   8    15070.40    15918.88    646.27 o 
 -14   0   8     9515.55     9588.82    418.98 o 
 -12   0   8    15959.40    15289.47    420.60 o 
 -10   0   8    41814.41    42284.06    875.65 o 
  -8   0   8     3895.90     3933.74    107.75 o 
  -6   0   8    22436.90    23274.34    489.70 o 
  -4   0   8    57768.12    60490.45   1226.55 o 
  -2   0   8    30125.72    30487.17    634.87 o 
   0   0   8     5405.80     4992.29    126.66 o 
   2   0   8     8271.70     8128.01    351.13 o 
   4   0   8      136.54      226.07     61.77 o 
   6   0   8     6756.86     6790.43    337.13 o 
   8   0   8    12752.61    12789.45    564.12 o 
  10   0   8     1411.00     1439.51    169.18 o 
  12   0   8      407.68      505.70    126.88 o 
  14   0   8     1102.42     1194.57    183.48 o 
 -27   1   8      414.66      482.43     97.39 o 
 -25   1   8      910.04      915.90    115.86 o 
 -23   1   8     1171.05     1252.42    123.82 o 
 -21   1   8      669.32      758.58    111.67 o 
 -19   1   8      574.66      465.92     70.31 o 
 -17   1   8      778.55      687.59     78.14 o 
 -15   1   8     6861.24     6592.80    227.06 o 
 -13   1   8    16596.89    16441.38    371.13 o 
 -11   1   8     1796.07     1668.38     94.94 o 
  -9   1   8     1120.26     1049.47     33.48 o 
  -7   1   8    21012.15    23335.32    348.66 o 
  -5   1   8    10290.70    10769.84    170.69 o 
  -3   1   8    11171.55    10913.57    172.88 o 
  -1   1   8     8719.70     8384.68    243.00 o 
   1   1   8      601.67      600.64     34.18 o 
   3   1   8     1983.64     1911.85     95.67 o 
   5   1   8     5137.54     5197.73    192.23 o 
   7   1   8     1288.90     1235.58     98.38 o 
   9   1   8     3275.14     3101.21    227.60 o 
  11   1   8      594.35      798.42     98.20 o 
  13   1   8       68.82      111.75     69.08 o 
 -26   2   8       30.99       72.46     60.44 o 
 -24   2   8      191.31       88.37     87.63 o 
 -22   2   8      255.24      278.88     65.82 o 
 -20   2   8      164.52      155.13     54.92 o 
 -18   2   8      688.55      700.55     82.93 o 
 -16   2   8     1016.93      862.24    139.51 o 
 -14   2   8     4318.13     4045.83    178.56 o 
 -12   2   8       57.12       45.20     20.34 o 
 -10   2   8       53.71       69.57     17.82 o 
  -8   2   8      727.61      760.31     28.58 o 
  -6   2   8     1989.38     1824.40     43.80 o 
  -4   2   8       22.91       36.46     13.06 o 
  -2   2   8     4667.52     4692.77     99.38 o 
   0   2   8      640.31      676.69     37.16 o 
   2   2   8     3794.89     3429.25     95.61 o 
   4   2   8       33.93       61.65     26.28 o 
   6   2   8     4116.24     3951.34    137.41 o 
   8   2   8      160.55      168.05     53.22 o 
  10   2   8       30.77      -53.25     67.85 o 
  12   2   8       12.61       58.42     94.63 o 
  14   2   8      300.20      377.91    132.36 o 
 -25   3   8       10.52       -7.06     50.31 o 
 -23   3   8      405.32      373.39     77.09 o 
 -21   3   8     3112.05     3167.21    165.86 o 
 -19   3   8     4956.24     5146.65    368.02 o 
 -17   3   8     2293.79     2116.96     93.75 o 
 -15   3   8      649.81      620.71     48.41 o 
 -13   3   8        8.40        0.48     18.10 o 
 -11   3   8     1376.28     1320.69     53.48 o 
  -9   3   8    24155.83    24430.89    363.06 o 
  -7   3   8    34261.79    34952.69    466.15 o 
  -5   3   8     3584.26     3715.04     65.43 o 
  -3   3   8      168.28      175.42     13.91 o 
  -1   3   8     5666.00     5972.26    132.26 o 
   1   3   8     6053.07     5849.67    155.91 o 
   3   3   8     9083.26     8722.49    227.98 o 
   5   3   8     5191.58     4959.85    202.34 o 
   7   3   8        4.43      -16.42     33.43 o 
   9   3   8       17.31       11.40     42.75 o 
  11   3   8     1601.09     1767.11    260.61 o 
  13   3   8      862.27      790.27    111.06 o 
 -26   4   8      496.88      576.98    106.22 o 
 -24   4   8      279.56      252.55     67.11 o 
 -22   4   8     1423.52     1516.21    134.46 o 
 -20   4   8     6722.59     6673.93    249.64 o 
 -18   4   8     5733.06     5900.93    181.87 o 
 -16   4   8     2979.18     2974.25    114.10 o 
 -14   4   8     2212.09     2090.40     75.72 o 
 -12   4   8     1363.61     1257.40     57.11 o 
 -10   4   8    10347.20    10002.99    298.34 o 
  -8   4   8    43539.90    43606.27    702.96 o 
  -6   4   8    14670.88    14836.16    258.31 o 
  -4   4   8     3214.48     3478.08     90.30 o 
  -2   4   8     7723.65     7527.17    324.28 o 
   0   4   8    10039.19     8446.80    235.83 o 
   2   4   8     9710.03     9190.22    297.13 o 
   4   4   8    10139.41     8983.18    236.95 o 
   6   4   8     3123.38     3005.28    148.78 o 
   8   4   8        6.90       48.78     37.80 o 
  10   4   8     1028.08     1030.59    111.11 o 
  12   4   8     2080.25     2219.45    157.86 o 
 -25   5   8      359.25      327.69     88.14 o 
 -23   5   8      473.05      486.88     68.80 o 
 -21   5   8        4.30        6.45     33.56 o 
 -19   5   8     3080.55     3192.19    131.44 o 
 -17   5   8     2755.49     2842.15    116.32 o 
 -15   5   8     1957.76     1904.92     90.14 o 
 -13   5   8     2003.25     1941.52     85.46 o 
 -11   5   8     7420.00     6683.80    303.25 o 
  -9   5   8     2628.32     2451.61     80.17 o 
  -7   5   8     1042.21      985.49     50.08 o 
  -5   5   8    15152.79    15469.85    304.24 o 
  -3   5   8     2522.29     2664.04     79.40 o 
  -1   5   8      440.59      478.50     45.79 o 
   1   5   8     7445.19     7566.31    203.55 o 
   3   5   8     3771.68     3783.07    129.43 o 
   5   5   8      137.49      198.94     84.28 o 
   7   5   8     1956.74     1716.81    214.06 o 
   9   5   8     1631.96     1296.21    118.65 o 
  11   5   8      106.50      129.70     63.74 o 
 -24   6   8       70.72      169.61     48.78 o 
 -22   6   8       11.09       -8.31     33.48 o 
 -20   6   8      363.43      248.98     46.58 o 
 -18   6   8       54.67      110.26     41.52 o 
 -16   6   8     2048.48     1848.25     95.86 o 
 -14   6   8      672.46      645.60     61.06 o 
 -12   6   8      371.42      420.02     47.81 o 
 -10   6   8        9.27       16.93     19.34 o 
  -8   6   8     1124.29     1069.37     56.52 o 
  -6   6   8      285.56      346.96     35.90 o 
  -4   6   8     1515.18     1441.91     72.73 o 
  -2   6   8     1696.66     1685.62     78.84 o 
   0   6   8      444.96      464.86     62.77 o 
   2   6   8      603.17      559.75     54.91 o 
   4   6   8       64.16       71.95     40.34 o 
   6   6   8       14.53       10.96     38.94 o 
   8   6   8       61.70       32.63     45.05 o 
  10   6   8        0.59      -39.99     49.60 o 
  12   6   8        1.42      -74.85     49.90 o 
 -23   7   8     1155.54     1356.06     99.95 o 
 -21   7   8      275.28      264.12     47.92 o 
 -19   7   8        2.76        4.78     39.40 o 
 -17   7   8     1893.56     1729.98     87.26 o 
 -15   7   8     1940.77     1843.92     94.96 o 
 -13   7   8     2408.80     2392.23    102.26 o 
 -11   7   8     4690.32     4378.89    141.95 o 
  -9   7   8      410.53      440.47     61.92 o 
  -7   7   8       90.05      122.75     26.76 o 
  -5   7   8    11434.84    10608.36    463.66 o 
  -3   7   8     9254.22     8785.87    235.93 o 
  -1   7   8     1509.12     1401.25     79.56 o 
   1   7   8     6358.16     5883.37    389.72 o 
   3   7   8       76.78       78.94     33.28 o 
   5   7   8      122.58       83.76     37.28 o 
   7   7   8     1869.66     1749.19    122.15 o 
   9   7   8     1866.23     1783.43    130.13 o 
  11   7   8       90.55      -30.88     78.05 o 
 -22   8   8     1896.74     2026.09    134.06 o 
 -20   8   8      615.27      711.08    150.92 o 
 -18   8   8      857.86      830.69    103.68 o 
 -16   8   8     1220.74     1102.32     87.76 o 
 -14   8   8     2981.96     2967.74    122.29 o 
 -12   8   8     6221.41     5789.24    178.40 o 
 -10   8   8     2938.85     2936.43    112.77 o 
  -8   8   8     3578.28     3560.08    124.60 o 
  -6   8   8     3465.66     3235.65    102.59 o 
  -4   8   8     3318.17     2995.01     97.50 o 
  -2   8   8    15668.12    14762.85    799.96 o 
   0   8   8     1625.04     1405.16     97.10 o 
   2   8   8      353.75      412.52     54.58 o 
   4   8   8     2433.00     2491.04    112.57 o 
   6   8   8     1819.08     1747.74    101.37 o 
   8   8   8     1307.14     1441.03    122.50 o 
  10   8   8      978.71      799.42    102.56 o 
 -21   9   8     1602.24     1373.79    203.86 o 
 -19   9   8      569.54      511.74     88.54 o 
 -17   9   8        7.39       67.18     39.08 o 
 -15   9   8     1690.98     1591.54    101.33 o 
 -13   9   8     2215.97     2247.74    104.98 o 
 -11   9   8      835.92      891.14     73.00 o 
  -9   9   8     1448.98     1568.61     85.38 o 
  -7   9   8      706.85      678.98     62.50 o 
  -5   9   8     1554.03     1443.43     73.86 o 
  -3   9   8     1216.59     1342.07     88.18 o 
  -1   9   8     2305.09     2366.56    108.89 o 
   1   9   8      953.93      969.81     80.83 o 
   3   9   8      175.79      133.80     46.54 o 
   5   9   8     2071.08     2168.59    112.73 o 
   7   9   8      321.20      337.28     93.87 o 
 -18  10   8       95.18       -6.09     49.78 o 
 -16  10   8       32.63       20.84     37.83 o 
 -14  10   8        5.70        2.20     31.71 o 
 -12  10   8      257.04      314.17     50.63 o 
 -10  10   8       26.33       23.16     33.99 o 
  -8  10   8      716.29      841.89     73.19 o 
  -6  10   8      212.14      274.01     46.68 o 
  -4  10   8       52.99       74.89     37.56 o 
  -2  10   8      121.72       91.69     38.89 o 
   0  10   8       39.87      117.53     45.50 o 
   2  10   8       14.21      -34.29     39.78 o 
   4  10   8      232.75      276.99     58.66 o 
   6  10   8       16.22      -13.80     61.18 o 
 -17  11   8      198.90      334.44     91.89 o 
 -15  11   8      378.55      517.95    105.73 o 
 -13  11   8      578.10      472.83    108.08 o 
 -11  11   8      380.67      360.75     58.11 o 
  -9  11   8     1490.28     1427.51    130.99 o 
  -7  11   8     2168.37     2311.06    186.80 o 
  -5  11   8      205.04      117.19     55.84 o 
  -3  11   8      342.88      411.73     73.21 o 
  -1  11   8     1584.27     1673.88    108.44 o 
   1  11   8      727.42      732.55     81.56 o 
   3  11   8      601.88      459.69    135.40 o 
   5  11   8      522.24      672.08    104.70 o 
 -14  12   8      515.64      648.37    101.42 o 
 -12  12   8     1258.04     1152.36    125.55 o 
 -10  12   8     1144.09     1300.45    131.00 o 
  -8  12   8      388.72      316.31     54.74 o 
  -6  12   8      930.66     1339.17    190.32 o 
  -4  12   8     1938.36     2440.00    152.85 o 
  -2  12   8      419.23      364.88     62.45 o 
   0  12   8     1023.43     1246.18    128.79 o 
   2  12   8     1812.33     1832.76    153.73 o 
  -9  13   8      477.19      657.93     97.83 o 
  -7  13   8      237.57      187.74    104.37 o 
  -5  13   8      275.50      532.48    129.92 o 
 -27   1   9      176.06      180.15     69.80 o 
 -25   1   9     1365.55     1623.86    144.14 o 
 -23   1   9      492.73      622.53     93.83 o 
 -21   1   9      158.37       69.65     44.85 o 
 -19   1   9     1300.11     1434.30    113.51 o 
 -17   1   9     4183.13     3838.55    163.51 o 
 -15   1   9      906.38      710.78     89.15 o 
 -13   1   9    10273.07    10448.30    254.56 o 
 -11   1   9    12285.67    12369.03    202.58 o 
  -9   1   9     3631.72     3945.22     78.90 o 
  -7   1   9    17412.04    18754.11    286.23 o 
  -5   1   9     7130.07     6864.82    117.90 o 
  -3   1   9      455.86      455.43     23.30 o 
  -1   1   9     2543.11     2413.18     69.98 o 
   1   1   9    14729.32    14327.54    335.25 o 
   3   1   9     3649.30     3494.64    120.39 o 
   5   1   9        4.14       33.13     38.49 o 
   7   1   9     3242.69     3232.32    170.24 o 
   9   1   9      878.38      961.67    173.74 o 
  11   1   9      100.66      160.35    106.80 o 
  13   1   9     1048.34     1348.84    208.12 o 
 -26   2   9      483.57      540.44    168.41 o 
 -24   2   9      544.75      572.43     93.48 o 
 -22   2   9     3099.79     3094.04    163.62 o 
 -20   2   9     3867.56     3809.97    177.93 o 
 -18   2   9     3451.15     3390.76    157.63 o 
 -16   2   9     2778.51     2546.23    143.77 o 
 -14   2   9     5926.49     5756.54    196.15 o 
 -12   2   9     9236.88     9402.59    232.72 o 
 -10   2   9    34726.16    35924.05    532.95 o 
  -8   2   9    11765.76    11773.02    190.02 o 
  -6   2   9     8396.43     8234.54    138.20 o 
  -4   2   9    10176.15    10053.93    163.29 o 
  -2   2   9    16475.24    16553.75    315.74 o 
   0   2   9     5941.21     5929.41    237.60 o 
   2   2   9     3324.89     3232.83    111.53 o 
   4   2   9     9841.00     9373.55    246.95 o 
   6   2   9     2750.47     2571.75    130.12 o 
   8   2   9      748.21      865.78    170.54 o 
  10   2   9     2084.66     1934.56    208.73 o 
  12   2   9      730.56      904.90    179.22 o 
 -25   3   9       14.61      -67.77     45.18 o 
 -23   3   9      856.37      896.41    112.28 o 
 -21   3   9     4186.07     4015.55    190.02 o 
 -19   3   9     1638.13     1593.24    123.50 o 
 -17   3   9     1027.64     1211.13    102.30 o 
 -15   3   9     3648.62     3343.80    116.29 o 
 -13   3   9     1186.57     1125.83     62.93 o 
 -11   3   9     2300.33     2397.85     68.29 o 
  -9   3   9    18660.21    19052.16    290.79 o 
  -7   3   9     9581.73     9608.34    144.93 o 
  -5   3   9     1695.49     1674.28     43.13 o 
  -3   3   9     1977.76     1791.94     48.57 o 
  -1   3   9     4847.17     4361.69    125.74 o 
   1   3   9     3903.42     4201.62    129.17 o 
   3   3   9     4072.93     3841.41    166.70 o 
   5   3   9     3099.56     2849.81    203.25 o 
   7   3   9      550.38      500.08     75.47 o 
   9   3   9      114.08      107.24     50.54 o 
  11   3   9      986.93     1227.39    128.93 o 
 -26   4   9        1.85      -80.20     53.47 o 
 -24   4   9        0.39       -5.26     47.16 o 
 -22   4   9      498.40      644.26     94.98 o 
 -20   4   9       59.98       79.06     38.98 o 
 -18   4   9     1626.52     1497.72    155.51 o 
 -16   4   9      510.55      532.63     48.40 o 
 -14   4   9        8.58        8.06     20.42 o 
 -12   4   9      198.26      210.54     29.28 o 
 -10   4   9      101.85      131.79     21.88 o 
  -8   4   9        0.47       11.04     12.14 o 
  -6   4   9        3.35        9.05     10.95 o 
  -4   4   9      788.47      729.65     43.09 o 
  -2   4   9     1830.60     1817.85     75.94 o 
   0   4   9       49.19       26.71     23.68 o 
   2   4   9     2135.67     2244.65    150.54 o 
   4   4   9      298.79      342.71     59.50 o 
   6   4   9        3.59      -41.52     30.93 o 
   8   4   9       24.73      -30.91     85.65 o 
  10   4   9      603.07      628.55     97.51 o 
  12   4   9       13.63       83.64     62.65 o 
 -25   5   9      575.53      624.56    107.91 o 
 -23   5   9      462.66      477.11     68.51 o 
 -21   5   9     1916.25     1862.94    132.00 o 
 -19   5   9      947.99      969.69     84.79 o 
 -17   5   9      289.25      393.57     50.94 o 
 -15   5   9     1608.90     1543.49     71.67 o 
 -13   5   9     5083.86     4728.35    150.33 o 
 -11   5   9     1077.85     1035.26    100.36 o 
  -9   5   9     7541.70     7264.73    169.02 o 
  -7   5   9     6132.65     6058.26    144.92 o 
  -5   5   9     4631.00     4472.44    114.47 o 
  -3   5   9    11584.70    11598.86    283.48 o 
  -1   5   9     7030.79     7044.88    193.14 o 
   1   5   9       72.68       73.44     52.40 o 
   3   5   9       29.57       15.23     36.69 o 
   5   5   9      787.44      597.38     77.97 o 
   7   5   9     1096.50     1065.09    105.94 o 
   9   5   9     1806.96     1770.45    220.14 o 
  11   5   9     1042.78     1099.46    160.35 o 
 -24   6   9     2044.60     2070.55    177.34 o 
 -22   6   9       23.68       21.98     35.06 o 
 -20   6   9      392.84      439.14     63.91 o 
 -18   6   9     5283.83     5381.39    179.38 o 
 -16   6   9     2417.78     2187.26    103.74 o 
 -14   6   9     6711.32     6125.77    183.72 o 
 -12   6   9     7628.31     7037.90    197.05 o 
 -10   6   9     4481.35     4167.92    133.15 o 
  -8   6   9     1206.13     1262.94     59.77 o 
  -6   6   9    12073.01    11693.34    246.30 o 
  -4   6   9    16335.39    16791.13    392.86 o 
  -2   6   9     3660.01     3568.04    123.89 o 
   0   6   9     4248.67     3961.68    133.73 o 
   2   6   9     3618.23     3513.53    127.50 o 
   4   6   9      114.70       90.22     43.40 o 
   6   6   9     2717.51     2583.51    144.37 o 
   8   6   9     2771.48     2909.75    240.68 o 
  10   6   9      685.93      523.90     88.14 o 
 -23   7   9      395.81      324.07     60.56 o 
 -21   7   9      508.18      735.97     87.87 o 
 -19   7   9      166.66      181.80     47.79 o 
 -17   7   9     3378.75     2952.38    219.99 o 
 -15   7   9     4643.76     4306.47    152.19 o 
 -13   7   9     2465.61     2308.89    100.43 o 
 -11   7   9     1441.83     1457.44     77.47 o 
  -9   7   9      148.24      172.36     32.19 o 
  -7   7   9     2449.89     2139.72    109.93 o 
  -5   7   9     4333.22     4001.43    249.44 o 
  -3   7   9     2360.15     1993.76     92.01 o 
  -1   7   9     2573.42     2359.01    135.90 o 
   1   7   9      411.89      438.77     55.09 o 
   3   7   9     1765.26     1656.64     92.90 o 
   5   7   9      702.58      683.28    139.66 o 
   7   7   9      873.34      874.82    101.05 o 
   9   7   9      654.51      652.85     96.30 o 
 -22   8   9      144.77      204.91     56.51 o 
 -20   8   9        0.05       82.85     56.41 o 
 -18   8   9       29.60       33.04     39.04 o 
 -16   8   9        4.28       40.61     34.28 o 
 -14   8   9      370.60      366.26     52.04 o 
 -12   8   9      669.67      757.01     66.59 o 
 -10   8   9       21.73        6.85     25.58 o 
  -8   8   9       13.18       15.71     24.06 o 
  -6   8   9      667.79      635.92     55.60 o 
  -4   8   9       43.96       99.03     45.14 o 
  -2   8   9      813.94      956.00     76.77 o 
   0   8   9       22.32        6.32     32.96 o 
   2   8   9      208.03      199.54     47.32 o 
   4   8   9       39.04       26.64     38.30 o 
   6   8   9        4.69       33.52     48.28 o 
   8   8   9       40.63        2.65     51.66 o 
 -21   9   9      433.08      449.87     94.41 o 
 -19   9   9       52.43       89.56     51.53 o 
 -17   9   9      898.23     1013.73     87.88 o 
 -15   9   9     1159.92     1234.64     95.86 o 
 -13   9   9      191.68      218.97     45.58 o 
 -11   9   9     1897.29     1684.15     90.85 o 
  -9   9   9     3635.83     3584.79    132.27 o 
  -7   9   9     3895.79     3797.47    148.00 o 
  -5   9   9      732.19      792.62     72.24 o 
  -3   9   9      607.86      697.89     70.45 o 
  -1   9   9      504.55      677.92     70.52 o 
   1   9   9     1002.30     1209.25     91.06 o 
   3   9   9     1713.97     1690.27    238.40 o 
   5   9   9     1008.07     1043.91    211.93 o 
   7   9   9       28.78      -28.95     70.29 o 
 -18  10   9      684.92      597.57     77.83 o 
 -16  10   9      299.48      337.80     57.38 o 
 -14  10   9      872.67      891.20     80.25 o 
 -12  10   9     1080.02     1102.22     84.85 o 
 -10  10   9     2910.91     2721.38    118.02 o 
  -8  10   9     5017.61     5198.99    194.12 o 
  -6  10   9     1259.51     1375.20     93.18 o 
  -4  10   9     1426.22     1290.02     92.73 o 
  -2  10   9     2253.10     2225.00    111.33 o 
   0  10   9     1071.25     1066.48     90.08 o 
   2  10   9      899.50      975.08     90.30 o 
   4  10   9     1779.84     1896.56    119.70 o 
 -17  11   9      411.51      416.42     67.03 o 
 -15  11   9       72.73       30.60     40.40 o 
 -13  11   9      284.00      311.58     56.36 o 
 -11  11   9      492.73      525.64     65.26 o 
  -9  11   9      373.61      337.37     56.09 o 
  -7  11   9     1398.58     1499.70    123.48 o 
  -5  11   9     1001.35      941.81     83.29 o 
  -3  11   9      133.63      131.68     48.63 o 
  -1  11   9      373.29      296.42     58.03 o 
   1  11   9     1118.19     1151.07     98.85 o 
   3  11   9      427.73      613.95    104.33 o 
 -14  12   9      147.73      194.62     66.36 o 
 -12  12   9       11.39      112.43     42.34 o 
 -10  12   9      101.98       64.87     39.32 o 
  -8  12   9       41.98        4.45     91.59 o 
  -6  12   9       15.04       34.03     55.45 o 
  -4  12   9        5.19       71.09     54.79 o 
  -2  12   9      250.20      272.34     57.57 o 
   0  12   9        3.23       18.06     83.52 o 
 -26   0  10     1312.01     1751.39    214.21 o 
 -24   0  10     2355.36     1991.76    213.29 o 
 -22   0  10       93.02      131.45     73.03 o 
 -20   0  10     2100.49     2348.67    189.87 o 
 -18   0  10     3113.93     2977.30    203.25 o 
 -16   0  10     6746.08     6271.95    317.66 o 
 -14   0  10    20971.53    20763.24    562.94 o 
 -12   0  10    67903.66    68503.15   1403.91 o 
 -10   0  10      847.95     1039.17     51.04 o 
  -8   0  10      354.24      518.11     80.60 o 
  -6   0  10    22074.21    21876.13    468.84 o 
  -4   0  10    19588.32    20156.64    435.22 o 
  -2   0  10    18194.61    18223.57    505.95 o 
   0   0  10     9049.91     9448.38    296.82 o 
   2   0  10     1788.54     1505.19    126.42 o 
   4   0  10     1307.39     1340.62    136.92 o 
   6   0  10     4404.28     4550.99    269.58 o 
   8   0  10     2457.86     2691.28    209.03 o 
  10   0  10      239.22      240.07    103.76 o 
 -27   1  10      432.90      648.73    102.13 o 
 -25   1  10      788.75      841.16    164.76 o 
 -23   1  10     1476.37     1492.65    131.39 o 
 -21   1  10      680.30      711.42     92.80 o 
 -19   1  10       22.59        2.27     29.85 o 
 -17   1  10     4442.16     4558.81    184.87 o 
 -15   1  10    13469.67    13218.83    317.48 o 
 -13   1  10    10231.88     9923.08    210.52 o 
 -11   1  10      302.16      293.72     23.27 o 
  -9   1  10     6442.83     6649.04    119.18 o 
  -7   1  10       17.51       22.13     10.81 o 
  -5   1  10    12561.48    12702.36    202.57 o 
  -3   1  10    11890.54    11901.36    214.78 o 
  -1   1  10     8235.05     8390.09    213.09 o 
   1   1  10      668.53      649.97     54.18 o 
   3   1  10      701.00      603.31     91.85 o 
   5   1  10      710.45      744.83     67.09 o 
   7   1  10     1819.93     1865.32    123.61 o 
   9   1  10     1503.56     1731.91    189.87 o 
  11   1  10      512.18      484.70    128.71 o 
 -26   2  10      133.91      104.71    118.97 o 
 -24   2  10      120.50      119.57    104.06 o 
 -22   2  10      379.08      297.28     67.23 o 
 -20   2  10       11.98       20.36     39.26 o 
 -18   2  10      790.90      862.44     90.24 o 
 -16   2  10      321.75      368.49     46.20 o 
 -14   2  10      138.75      142.00     31.29 o 
 -12   2  10      179.88      175.09     27.21 o 
 -10   2  10       99.57      106.00     16.23 o 
  -8   2  10      521.83      572.83     27.73 o 
  -6   2  10     2873.26     2906.73     63.57 o 
  -4   2  10     5947.37     5924.19    121.00 o 
  -2   2  10     2717.81     2690.43     78.08 o 
   0   2  10     1232.60     1225.30     74.15 o 
   2   2  10     1489.07     1430.05     75.08 o 
   4   2  10        8.39      -11.19     33.73 o 
   6   2  10       59.16       43.89     46.39 o 
   8   2  10       26.16       18.47     42.47 o 
  10   2  10      162.14      179.05     59.54 o 
 -27   3  10      326.35      392.01     90.49 o 
 -25   3  10       29.81       60.02     54.98 o 
 -23   3  10     1454.27     1311.09    126.65 o 
 -21   3  10     1270.72     1181.25    116.59 o 
 -19   3  10      776.11      683.34     87.22 o 
 -17   3  10     2515.22     2641.55    109.13 o 
 -15   3  10     2133.71     1928.83     86.23 o 
 -13   3  10     1012.74     1045.28     89.31 o 
 -11   3  10     7923.24     8125.51    160.49 o 
  -9   3  10    22876.18    22419.01    343.53 o 
  -7   3  10     7414.79     7257.46    127.85 o 
  -5   3  10     1291.73     1213.32     37.31 o 
  -3   3  10     3265.52     3061.00    104.56 o 
  -1   3  10      410.58      409.00     42.22 o 
   1   3  10     2029.04     1795.44    104.19 o 
   3   3  10     3573.24     3496.75    161.30 o 
   5   3  10     2529.09     2336.75    254.83 o 
   7   3  10      386.82      330.21     69.83 o 
   9   3  10      851.04      832.40    108.76 o 
  11   3  10      578.42      710.54    107.61 o 
 -26   4  10      494.37      502.24     98.13 o 
 -24   4  10      339.51      310.18     77.44 o 
 -22   4  10     2466.30     2277.46    146.09 o 
 -20   4  10     4563.24     4788.85    227.14 o 
 -18   4  10     2858.86     3067.94    125.14 o 
 -16   4  10     3898.59     3623.21    111.21 o 
 -14   4  10     1508.96     1628.91    127.54 o 
 -12   4  10     2167.03     2330.01     78.12 o 
 -10   4  10    24747.73    24654.18    508.62 o 
  -8   4  10    25036.83    24775.80    520.07 o 
  -6   4  10     9659.09     9671.87    161.94 o 
  -4   4  10     3386.54     3152.30    120.57 o 
  -2   4  10     2710.69     2580.00    149.19 o 
   0   4  10     2079.35     2024.63     86.91 o 
   2   4  10     5469.67     5196.35    205.46 o 
   4   4  10     5719.10     5589.46    223.98 o 
   6   4  10     1055.11     1003.40    102.85 o 
   8   4  10     1046.02     1054.27    112.33 o 
  10   4  10     1673.57     1528.54    188.50 o 
 -25   5  10      637.80      587.32    104.60 o 
 -23   5  10        4.23      -15.68     67.55 o 
 -21   5  10      619.28      587.94     72.07 o 
 -19   5  10     6579.16     6832.27    209.22 o 
 -17   5  10     1649.94     1492.59     80.07 o 
 -15   5  10       17.32        9.86     22.55 o 
 -13   5  10     3809.43     3622.06    107.15 o 
 -11   5  10     3196.14     3067.65     87.54 o 
  -9   5  10     5281.65     5387.07    138.63 o 
  -7   5  10     5824.44     5348.01    220.51 o 
  -5   5  10     1012.63     1213.21     81.78 o 
  -3   5  10       15.07       27.52     23.58 o 
  -1   5  10     5362.22     5266.30    159.30 o 
   1   5  10     9406.75     9387.62    311.45 o 
   3   5  10      805.76      852.51    102.24 o 
   5   5  10      417.77      526.78    100.26 o 
   7   5  10      381.72      407.15     74.77 o 
   9   5  10       93.97      127.83     59.38 o 
 -24   6  10       32.19       69.84     44.42 o 
 -22   6  10       65.89       92.01     44.04 o 
 -20   6  10       22.50       -6.67     37.51 o 
 -18   6  10      483.86      511.52     59.95 o 
 -16   6  10        1.67       19.55     25.16 o 
 -14   6  10      495.23      585.81     62.02 o 
 -12   6  10       29.97        6.54     22.54 o 
 -10   6  10       44.70       40.36     21.27 o 
  -8   6  10      124.21      140.42     29.19 o 
  -6   6  10      212.61      354.29     55.11 o 
  -4   6  10      804.87      805.02     65.31 o 
  -2   6  10       10.29      -31.60     23.80 o 
   0   6  10     2013.85     2055.43    122.87 o 
   2   6  10     1506.62     1331.49    100.63 o 
   4   6  10      124.08       88.34     45.22 o 
   6   6  10     1099.97      976.03    225.16 o 
   8   6  10       68.83       22.29     50.86 o 
 -23   7  10      334.95      327.55     72.83 o 
 -21   7  10       23.79       57.56     40.17 o 
 -19   7  10     1023.03     1043.47     77.16 o 
 -17   7  10      874.47      841.51     82.25 o 
 -15   7  10     1434.13     1454.73     92.40 o 
 -13   7  10     9150.15     9313.47    318.86 o 
 -11   7  10     1870.89     1663.97     85.81 o 
  -9   7  10      117.51       86.55     27.31 o 
  -7   7  10     4438.42     4179.74    120.11 o 
  -5   7  10     4977.53     4858.84    159.15 o 
  -3   7  10      341.19      464.51     56.55 o 
  -1   7  10     1573.93     1547.49     92.01 o 
   1   7  10     1758.96     1710.86     91.57 o 
   3   7  10      164.16      160.26     52.96 o 
   5   7  10      696.08      633.28     87.11 o 
   7   7  10     1955.80     1891.05    177.39 o 
 -22   8  10     1196.36     1287.89    112.73 o 
 -20   8  10      440.81      502.90     69.82 o 
 -18   8  10      141.68      154.91     57.72 o 
 -16   8  10     4043.23     3748.43    144.54 o 
 -14   8  10     3015.49     2721.01    116.09 o 
 -12   8  10     6264.28     5846.50    182.49 o 
 -10   8  10     4615.13     4440.16    257.16 o 
  -8   8  10      692.29      636.90     54.53 o 
  -6   8  10     1684.36     1619.91     90.66 o 
  -4   8  10     6350.20     6300.81    194.97 o 
  -2   8  10     4193.98     4426.23    156.46 o 
   0   8  10      471.70      589.34     78.38 o 
   2   8  10     1753.39     1708.40    104.26 o 
   4   8  10     1700.68     1634.86    121.39 o 
   6   8  10     1170.93     1250.08    121.39 o 
 -21   9  10      617.91      518.65     77.41 o 
 -19   9  10       50.99       56.04     55.02 o 
 -17   9  10      395.79      273.73     53.73 o 
 -15   9  10     1050.20     1002.59     83.83 o 
 -13   9  10      626.41      741.95     72.07 o 
 -11   9  10      322.32      405.00     78.25 o 
  -9   9  10     2868.08     2777.90    115.82 o 
  -7   9  10     1447.64     1507.80     94.44 o 
  -5   9  10     1240.30     1250.29     89.78 o 
  -3   9  10     1376.35     1538.24     99.15 o 
  -1   9  10      741.01      827.23     79.27 o 
   1   9  10        2.88      -20.17     38.12 o 
   3   9  10      792.64      790.68     82.04 o 
   5   9  10     1064.43     1146.86    115.66 o 
 -18  10  10       57.89       19.87     44.06 o 
 -16  10  10      246.82      281.98     53.63 o 
 -14  10  10        6.09      -29.51     63.68 o 
 -12  10  10       33.95       26.54     34.34 o 
 -10  10  10      277.38      231.54     49.08 o 
  -8  10  10       42.00      117.34     53.37 o 
  -6  10  10      127.83      154.60     45.11 o 
  -4  10  10        7.76      -32.78     35.82 o 
  -2  10  10        5.84       28.96     46.10 o 
   0  10  10        2.95       -9.64     38.91 o 
   2  10  10      128.12      223.56     57.58 o 
 -17  11  10      457.69      532.64     73.44 o 
 -15  11  10      541.33      570.49     74.15 o 
 -13  11  10       22.43       44.91     34.86 o 
 -11  11  10      448.14      560.03     68.60 o 
  -9  11  10     1827.83     1913.42    133.42 o 
  -7  11  10     1926.13     2041.47    263.19 o 
  -5  11  10      246.78      332.15     97.65 o 
  -3  11  10      410.23      608.26    104.50 o 
  -1  11  10      583.20      776.87     83.53 o 
   1  11  10      230.12      300.81     65.11 o 
 -12  12  10      544.24      524.62     68.53 o 
 -10  12  10      436.53      714.23    101.93 o 
  -8  12  10     1253.92     1650.37    264.56 o 
  -6  12  10     1496.25     1837.58    139.49 o 
  -4  12  10      580.03      640.08    110.71 o 
 -27   1  11      384.28      456.40     87.29 o 
 -25   1  11     1100.36     1033.51    118.96 o 
 -23   1  11       23.64      -19.86     42.98 o 
 -21   1  11      350.70      599.14     83.96 o 
 -19   1  11     6214.90     6276.36    238.27 o 
 -17   1  11     3120.07     3038.91    149.55 o 
 -15   1  11     4872.10     4873.40    150.28 o 
 -13   1  11    16553.68    16819.03    271.37 o 
 -11   1  11      789.31      739.52     34.66 o 
  -9   1  11      130.19      178.83     18.53 o 
  -7   1  11    10680.98    10814.37    178.78 o 
  -5   1  11     4201.72     4327.31     96.27 o 
  -3   1  11     2949.39     2866.50    109.62 o 
  -1   1  11     9680.39     9252.40    266.49 o 
   1   1  11     1927.49     1982.07    116.17 o 
   3   1  11      130.13       93.93     44.13 o 
   5   1  11     1150.27     1226.45    110.98 o 
   7   1  11     1409.15     1545.93    129.95 o 
   9   1  11      262.52      325.93     75.07 o 
 -26   2  11      284.38      196.12    102.08 o 
 -24   2  11      814.77      649.66    115.62 o 
 -22   2  11     3804.94     3823.84    186.59 o 
 -20   2  11     2359.04     2287.95    131.88 o 
 -18   2  11     3655.96     3616.59    164.77 o 
 -16   2  11     9733.69     9741.26    254.43 o 
 -14   2  11     3285.17     2999.03    107.71 o 
 -12   2  11     6399.36     6337.04    121.05 o 
 -10   2  11    17415.21    17536.62    277.27 o 
  -8   2  11    12627.44    12955.42    210.34 o 
  -6   2  11     5614.40     5660.31    105.81 o 
  -4   2  11    11142.90    10841.53    200.62 o 
  -2   2  11     1864.84     1913.93     69.42 o 
   0   2  11     2809.50     2690.50    131.05 o 
   2   2  11     6597.77     6306.05    236.64 o 
   4   2  11     3689.92     3355.74    165.15 o 
   6   2  11     1326.04     1303.21    155.94 o 
   8   2  11     1465.90     1628.24    136.19 o 
  10   2  11     1120.49     1396.39    140.28 o 
 -27   3  11       82.62       13.64     57.25 o 
 -25   3  11      295.92      165.00     66.13 o 
 -23   3  11     1945.81     1898.01    148.60 o 
 -21   3  11     1692.88     1733.53    135.91 o 
 -19   3  11      993.90     1042.03    105.63 o 
 -17   3  11     3309.89     3312.16    125.89 o 
 -15   3  11      741.19      658.87     59.28 o 
 -13   3  11       38.62       40.44     24.37 o 
 -11   3  11     8198.45     8465.84    190.53 o 
  -9   3  11    13868.77    13289.51    338.96 o 
  -7   3  11     6491.48     6750.08    132.52 o 
  -5   3  11     2711.73     2500.18     79.16 o 
  -3   3  11     1764.60     1650.65     64.29 o 
  -1   3  11      716.57      765.97     76.16 o 
   1   3  11      747.26      715.93     80.66 o 
   3   3  11     3730.54     3830.84    176.89 o 
   5   3  11     1538.57     1534.92    123.67 o 
   7   3  11      396.76      243.36     64.77 o 
   9   3  11      854.18      838.03    108.33 o 
 -26   4  11      158.03      180.09     70.52 o 
 -24   4  11        1.72      -63.10     42.07 o 
 -22   4  11       71.25       55.97     68.92 o 
 -20   4  11      803.34      905.09    109.06 o 
 -18   4  11      147.06      144.28     39.14 o 
 -16   4  11      978.75      973.23     63.30 o 
 -14   4  11     1485.61     1638.88     67.54 o 
 -12   4  11      540.57      657.15     43.83 o 
 -10   4  11     1723.33     1598.65     57.89 o 
  -8   4  11        0.09       19.39     14.67 o 
  -6   4  11      120.95      157.80     31.53 o 
  -4   4  11      600.68      621.79     53.73 o 
  -2   4  11      205.46      188.24     34.79 o 
   0   4  11      303.59      375.37     61.73 o 
   2   4  11      613.75      704.14     85.94 o 
   4   4  11      616.20      536.04     78.65 o 
   6   4  11      150.36      206.87     61.47 o 
   8   4  11        7.04       34.39     53.74 o 
 -25   5  11      240.88      259.59     81.90 o 
 -23   5  11      229.19      226.18     69.30 o 
 -21   5  11      588.06      627.38     73.57 o 
 -19   5  11      718.93      797.07     66.54 o 
 -17   5  11     1534.23     1472.46     81.44 o 
 -15   5  11     8268.26     7503.59    193.19 o 
 -13   5  11      851.80      914.64     58.73 o 
 -11   5  11     2882.28     2848.83     82.35 o 
  -9   5  11    11957.09    11445.41    213.06 o 
  -7   5  11     1442.88     1404.66     75.40 o 
  -5   5  11     1579.21     1545.32     76.76 o 
  -3   5  11     1036.39     1047.06     70.99 o 
  -1   5  11      353.13      366.84     49.30 o 
   1   5  11     1488.13     1353.32    204.32 o 
   3   5  11     2591.43     2618.08    141.76 o 
   5   5  11     1458.96     1403.06    124.29 o 
   7   5  11      936.34      687.16     96.60 o 
 -24   6  11     1037.78      884.85     94.81 o 
 -22   6  11        4.63      -62.53     41.69 o 
 -20   6  11     1922.89     2006.41    120.60 o 
 -18   6  11     3772.88     3696.88    124.56 o 
 -16   6  11     2114.56     2112.08     86.42 o 
 -14   6  11    12191.69    11593.23    251.88 o 
 -12   6  11    10695.87    10443.51    228.08 o 
 -10   6  11       22.42       37.39     23.59 o 
  -8   6  11     3572.84     3489.73    107.49 o 
  -6   6  11     5173.32     5038.99    160.13 o 
  -4   6  11     3653.82     3723.53    132.06 o 
  -2   6  11     5597.08     4922.34    371.89 o 
   0   6  11     6623.89     6540.18    244.06 o 
   2   6  11      322.58      422.81     71.32 o 
   4   6  11      818.52      864.37    142.70 o 
   6   6  11     2244.79     2269.20    149.90 o 
 -23   7  11      481.31      557.00     77.13 o 
 -21   7  11      462.53      558.74     86.47 o 
 -19   7  11       49.66       22.11     31.86 o 
 -17   7  11     2153.06     2077.05     96.17 o 
 -15   7  11     2520.45     2367.80    109.81 o 
 -13   7  11     1896.19     1872.24    118.10 o 
 -11   7  11     3520.63     3465.86    111.15 o 
  -9   7  11       67.23       62.33     26.23 o 
  -7   7  11      198.98      204.13     43.85 o 
  -5   7  11     4264.54     3990.68    273.57 o 
  -3   7  11     5057.82     4719.38    160.26 o 
  -1   7  11     1911.46     2076.71    101.71 o 
   1   7  11      437.37      544.80    118.21 o 
   3   7  11      422.75      397.68    105.28 o 
   5   7  11      158.57      177.47     65.72 o 
 -22   8  11       30.78       44.85     49.87 o 
 -20   8  11      354.43      346.39     54.64 o 
 -18   8  11       67.79       59.08     35.00 o 
 -16   8  11      493.63      436.67     76.01 o 
 -14   8  11      121.73       97.19     37.38 o 
 -12   8  11      943.80      866.50     88.27 o 
 -10   8  11        5.55       15.70     33.64 o 
  -8   8  11      259.46      245.04     49.85 o 
  -6   8  11      127.52       50.54     35.75 o 
  -4   8  11      641.16      660.08     91.61 o 
  -2   8  11       28.49       90.20     39.80 o 
   0   8  11      220.12      370.55     58.35 o 
   2   8  11       12.34       20.84     48.61 o 
   4   8  11       45.25      123.30     59.58 o 
 -21   9  11      615.00      723.06    122.68 o 
 -19   9  11      226.09      288.92     60.88 o 
 -17   9  11     1290.71     1241.62     97.41 o 
 -15   9  11      504.99      477.26     62.92 o 
 -13   9  11      515.76      461.55     61.02 o 
 -11   9  11     3085.08     2856.55    135.77 o 
  -9   9  11     2428.33     2651.25    119.59 o 
  -7   9  11      394.36      639.31     69.65 o 
  -5   9  11      404.28      574.39     69.27 o 
  -3   9  11      489.50      606.22     71.48 o 
  -1   9  11      572.12      655.62     73.39 o 
   1   9  11     1569.04     1539.03    106.36 o 
   3   9  11     1164.03     1187.57    164.00 o 
 -18  10  11      632.27      639.62     97.64 o 
 -16  10  11      384.44      587.33     73.34 o 
 -14  10  11      475.62      578.92     72.19 o 
 -12  10  11     1311.89     1196.31     89.34 o 
 -10  10  11     4730.45     4921.53    288.30 o 
  -8  10  11     3210.51     3076.00    223.09 o 
  -6  10  11      751.68      838.22    127.22 o 
  -4  10  11      699.49      718.76     82.35 o 
  -2  10  11      667.10      909.99     87.00 o 
   0  10  11      408.65      497.44     73.95 o 
   2  10  11     1682.27     1562.60    175.11 o 
 -15  11  11      133.98      157.83     49.62 o 
 -13  11  11      389.93      461.76     64.60 o 
 -11  11  11      449.04      497.61    126.27 o 
  -9  11  11     1248.42     1448.34    214.82 o 
  -7  11  11     1465.76     1636.09    110.05 o 
  -5  11  11       81.53      130.20     48.74 o 
  -3  11  11        1.27       -5.36     43.39 o 
  -1  11  11      811.82      864.64     91.97 o 
 -10  12  11        3.78       41.85     50.65 o 
  -8  12  11       39.67      134.25     60.64 o 
 -28   0  12      297.52       72.42     86.11 o 
 -24   0  12      913.02      788.98    140.88 o 
 -22   0  12      591.99      645.06    123.23 o 
 -20   0  12     5292.44     5410.25    310.05 o 
 -18   0  12     5507.12     4842.48    277.80 o 
 -16   0  12     4173.05     4345.53    173.52 o 
 -14   0  12    16374.32    15366.03    359.30 o 
 -12   0  12    19051.97    18788.74    422.73 o 
 -10   0  12     1185.94     1203.05     57.51 o 
  -8   0  12     5290.66     5346.46    145.94 o 
  -6   0  12    14424.62    15334.22    433.41 o 
  -4   0  12     7347.04     7005.87    348.24 o 
  -2   0  12    19015.29    18831.93    534.67 o 
   0   0  12     2587.84     2930.05    192.30 o 
   2   0  12      496.75      449.00    131.14 o 
   4   0  12     3703.26     3362.66    165.62 o 
   6   0  12     4304.78     3833.82    279.93 o 
   8   0  12     1391.48     1303.50    187.74 o 
 -27   1  12      540.56      358.24     98.74 o 
 -25   1  12      415.08      543.57     91.44 o 
 -23   1  12     1785.04     1767.54    167.35 o 
 -21   1  12      587.27      637.80    165.37 o 
 -19   1  12     1029.96      933.05     96.93 o 
 -17   1  12     2505.83     2317.42    125.31 o 
 -15   1  12     9352.91     9185.15    205.25 o 
 -13   1  12     1138.82     1038.45     43.72 o 
 -11   1  12     2908.76     2896.75     69.35 o 
  -9   1  12     2745.52     3020.67     69.68 o 
  -7   1  12     3897.11     3984.20     83.13 o 
  -5   1  12     7325.13     7279.79    165.97 o 
  -3   1  12     5409.67     5528.13    139.76 o 
  -1   1  12       19.24       20.29     25.03 o 
   1   1  12     2033.58     2058.82     82.32 o 
   3   1  12      796.29      703.18     85.46 o 
   5   1  12     1179.99     1177.02    111.36 o 
   7   1  12     1682.01     1616.19    200.67 o 
 -26   2  12       10.23      -19.88     53.86 o 
 -24   2  12      485.51      485.20     84.98 o 
 -22   2  12       65.31       26.38     45.60 o 
 -20   2  12     1502.47     1615.41    128.66 o 
 -18   2  12      310.65      327.95     71.20 o 
 -16   2  12      792.71      754.32     62.75 o 
 -14   2  12      285.89      358.99     38.05 o 
 -12   2  12       59.88       37.70     15.43 o 
 -10   2  12     1003.45     1148.15     41.59 o 
  -8   2  12      459.87      483.55     28.15 o 
  -6   2  12      254.28      257.63     25.78 o 
  -4   2  12     1844.85     1819.39     80.54 o 
  -2   2  12     1374.08     1260.89     84.13 o 
   0   2  12     1432.77     1482.41    101.33 o 
   2   2  12       15.47       -3.39     37.37 o 
   4   2  12      533.21      518.95     80.64 o 
   6   2  12        0.01      -56.45     37.63 o 
   8   2  12       33.64       85.75     70.13 o 
 -27   3  12        3.88        8.17     57.05 o 
 -25   3  12        1.99       12.79     55.09 o 
 -23   3  12     1626.30     1666.93    140.63 o 
 -21   3  12     3055.99     2915.32    159.80 o 
 -19   3  12     2350.70     2459.36    111.63 o 
 -17   3  12     3827.24     4003.43    142.19 o 
 -15   3  12      200.24      181.16     36.36 o 
 -13   3  12     1006.43      994.52     58.06 o 
 -11   3  12    12385.50    11635.87    231.95 o 
  -9   3  12     9991.22    10186.23    194.31 o 
  -7   3  12      189.14      243.42     29.75 o 
  -5   3  12      980.28      875.21     51.40 o 
  -3   3  12      420.40      520.00     52.93 o 
  -1   3  12     1796.87     1767.75    107.98 o 
   1   3  12     5570.44     5210.44    233.83 o 
   3   3  12     3364.56     3421.73    169.71 o 
   5   3  12      318.00      268.92    141.64 o 
   7   3  12      248.93      243.53    113.80 o 
 -26   4  12       82.85       69.88     66.33 o 
 -24   4  12     1360.11     1434.71    142.07 o 
 -22   4  12     2247.07     2123.43    148.07 o 
 -20   4  12     3522.25     3497.63    176.11 o 
 -18   4  12     3386.49     3494.09    136.39 o 
 -16   4  12     5765.51     5288.59    170.03 o 
 -14   4  12      646.32      682.37     61.14 o 
 -12   4  12     4771.11     4756.32    131.07 o 
 -10   4  12    23187.74    23192.40    711.77 o 
  -8   4  12     7883.18     7695.12    210.29 o 
  -6   4  12     1401.02     1348.85     59.88 o 
  -4   4  12      893.37     1058.17     58.70 o 
  -2   4  12     1605.04     1454.62     98.97 o 
   0   4  12     4665.10     4184.67    300.32 o 
   2   4  12     8293.06     8334.02    299.66 o 
   4   4  12     2478.03     2434.09    299.56 o 
   6   4  12      321.71      366.76     78.20 o 
 -25   5  12      223.31      182.41    131.29 o 
 -23   5  12       13.19       -1.55     45.98 o 
 -21   5  12     1662.41     1798.04    148.56 o 
 -19   5  12     4114.90     4000.64    129.95 o 
 -17   5  12      154.00      136.98     33.63 o 
 -15   5  12      831.30      880.38     62.54 o 
 -13   5  12     5866.97     5352.69    127.22 o 
 -11   5  12      124.71      173.20     26.92 o 
  -9   5  12     3371.01     3251.43    162.41 o 
  -7   5  12     7779.90     7271.87    205.59 o 
  -5   5  12      529.18      543.65     54.34 o 
  -3   5  12      858.02      753.67     65.31 o 
  -1   5  12     3018.09     2970.47    148.27 o 
   1   5  12     1233.97     1313.70    151.68 o 
   3   5  12      302.33      405.28     72.07 o 
   5   5  12     1095.88     1028.13    113.21 o 
   7   5  12      166.59      179.23     68.56 o 
 -24   6  12        4.38      -18.73     57.89 o 
 -22   6  12      133.22      179.32     56.49 o 
 -20   6  12      132.76      100.25     34.38 o 
 -18   6  12      254.54      228.60     47.87 o 
 -16   6  12       94.84       64.77     30.59 o 
 -14   6  12     2581.60     2662.55     95.79 o 
 -12   6  12      112.02      149.24     28.10 o 
 -10   6  12      276.05      323.90     35.46 o 
  -8   6  12      915.10      955.12     72.86 o 
  -6   6  12      634.33      735.05     66.11 o 
  -4   6  12      625.45      606.74     63.21 o 
  -2   6  12       78.83       79.88     45.49 o 
   0   6  12       26.65       62.27     44.49 o 
   2   6  12        0.08       35.44     41.88 o 
   4   6  12       83.45      133.53     55.49 o 
   6   6  12       41.97       99.94     62.57 o 
 -23   7  12       89.45      140.15     52.67 o 
 -21   7  12      104.77       97.13     39.57 o 
 -19   7  12     1725.67     1586.36     94.04 o 
 -17   7  12      999.73      944.34     77.44 o 
 -15   7  12     4589.12     4627.22    144.75 o 
 -13   7  12     5923.44     5831.02    155.88 o 
 -11   7  12       10.40      -12.92     24.61 o 
  -9   7  12       63.74       17.35     41.02 o 
  -7   7  12     3288.59     3261.59    129.56 o 
  -5   7  12     1139.78     1181.06     86.54 o 
  -3   7  12     2109.37     2028.21    100.89 o 
  -1   7  12     4689.61     4657.19    202.46 o 
   1   7  12      123.51      120.29     55.47 o 
   3   7  12       14.69      -49.87     46.32 o 
   5   7  12     1247.36     1149.02    116.58 o 
 -22   8  12      934.78     1049.53    104.23 o 
 -20   8  12      558.54      529.91     72.77 o 
 -18   8  12     1311.88     1397.19     90.27 o 
 -16   8  12     3482.25     3319.68    118.07 o 
 -14   8  12     2320.06     2214.61    132.21 o 
 -12   8  12     2824.21     2642.03    142.01 o 
 -10   8  12     1976.91     2044.42    102.19 o 
  -8   8  12      116.05       72.24     38.48 o 
  -6   8  12     2631.47     2668.93    119.98 o 
  -4   8  12     7519.12     7008.82    217.56 o 
  -2   8  12     1239.20     1328.37     96.79 o 
   0   8  12      827.55      877.74    102.75 o 
   2   8  12     1287.34     1245.85    119.43 o 
 -21   9  12       74.26      112.39     42.75 o 
 -19   9  12        8.30       36.69     35.57 o 
 -17   9  12      905.68      915.58    106.40 o 
 -15   9  12      997.27     1223.49     92.87 o 
 -13   9  12      942.64      983.55     81.79 o 
 -11   9  12     1284.10     1445.88    120.68 o 
  -9   9  12      564.38      649.16     73.07 o 
  -7   9  12      723.01      775.26    133.17 o 
  -5   9  12      705.10      704.30    101.75 o 
  -3   9  12     1192.22     1320.40     99.57 o 
  -1   9  12      198.35      194.96     55.51 o 
   1   9  12      532.96      547.75     91.54 o 
 -18  10  12      322.84      388.80     78.65 o 
 -16  10  12       28.00       35.21     35.21 o 
 -14  10  12      445.84      465.88    103.86 o 
 -12  10  12       31.96       99.93     73.79 o 
 -10  10  12       76.83      284.62     66.12 o 
  -8  10  12        0.65       99.49     41.81 o 
  -6  10  12       11.43      -53.09     35.39 o 
  -4  10  12        2.55        9.54     44.05 o 
  -2  10  12      109.48      114.61     49.73 o 
 -15  11  12      416.91      461.79     65.60 o 
 -13  11  12      101.26       56.09     47.62 o 
 -11  11  12      782.76      964.59    109.92 o 
  -9  11  12     1643.09     2170.05    303.05 o 
  -7  11  12      326.96      509.68    197.95 o 
  -5  11  12      117.04      119.42     50.87 o 
 -27   1  13      763.04      760.49    111.24 o 
 -25   1  13      721.90      699.54    103.12 o 
 -23   1  13      417.15      353.18    137.23 o 
 -21   1  13     2892.73     2865.34    185.15 o 
 -19   1  13     2726.80     2650.77    142.09 o 
 -17   1  13      341.83      314.21     60.08 o 
 -15   1  13     4432.22     4242.06    106.44 o 
 -13   1  13     3807.04     4000.74    114.91 o 
 -11   1  13      974.48     1045.43     41.81 o 
  -9   1  13     3777.40     3817.33     88.40 o 
  -7   1  13     7451.12     7526.31    349.89 o 
  -5   1  13       38.78       87.96     29.25 o 
  -3   1  13     1841.86     1782.02     72.17 o 
  -1   1  13     6952.11     6740.38    303.26 o 
   1   1  13      467.74      491.44     60.08 o 
   3   1  13      707.63      527.76     65.65 o 
   5   1  13     1704.90     1552.95    108.34 o 
   7   1  13      159.12      105.98     58.57 o 
 -26   2  13      764.74      729.54    103.27 o 
 -24   2  13     2016.00     1785.63    146.40 o 
 -22   2  13     3494.27     3362.18    230.49 o 
 -20   2  13     1488.19     1345.69    118.96 o 
 -18   2  13     5218.32     5171.35    169.49 o 
 -16   2  13     3085.26     2994.58    115.31 o 
 -14   2  13     4575.24     4576.81    111.26 o 
 -12   2  13    11496.35    11369.07    195.89 o 
 -10   2  13     6624.62     6749.74    127.74 o 
  -8   2  13     1829.21     1773.52     58.85 o 
  -6   2  13     3976.90     3842.50    126.94 o 
  -4   2  13     8347.13     8365.30    228.84 o 
  -2   2  13     1905.54     1816.81     89.07 o 
   0   2  13     2401.85     2225.30    104.76 o 
   2   2  13     5421.97     4802.92    199.59 o 
   4   2  13     1505.19     1520.72    126.05 o 
   6   2  13     1097.00     1004.51    160.66 o 
 -27   3  13        0.83      -66.27     58.12 o 
 -25   3  13      792.32      853.47    111.76 o 
 -23   3  13     2209.14     2286.83    163.89 o 
 -21   3  13      702.63      696.28     96.87 o 
 -19   3  13      538.37      598.30     64.29 o 
 -17   3  13     1521.54     1405.95     84.74 o 
 -15   3  13     3483.69     3445.18    124.54 o 
 -13   3  13     1035.78     1002.28     59.80 o 
 -11   3  13     8657.06     8091.84    195.74 o 
  -9   3  13     3564.76     3905.82    121.39 o 
  -7   3  13      942.00      902.66     51.86 o 
  -5   3  13     1500.21     1419.66     73.77 o 
  -3   3  13      389.32      458.77     53.47 o 
  -1   3  13     1241.04     1210.73     82.87 o 
   1   3  13     3322.73     3145.73    237.18 o 
   3   3  13     2025.32     2122.06    186.82 o 
   5   3  13      225.22      127.97     57.30 o 
 -26   4  13        3.17       23.33     58.18 o 
 -24   4  13      147.23      144.53     64.42 o 
 -22   4  13        1.55       34.16     46.26 o 
 -20   4  13      349.75      415.42     60.93 o 
 -18   4  13      547.71      746.36    124.43 o 
 -16   4  13     1126.69     1016.05     76.79 o 
 -14   4  13       91.86       85.02     27.06 o 
 -12   4  13      194.75      187.05     33.21 o 
 -10   4  13      864.16     1007.53    102.15 o 
  -8   4  13      993.32      955.25     68.80 o 
  -6   4  13      963.98     1021.05     57.70 o 
  -4   4  13     1584.41     1546.49     81.66 o 
  -2   4  13       43.09       33.03     43.68 o 
   0   4  13      103.22      145.43     58.12 o 
   2   4  13        5.83       29.68     42.94 o 
   4   4  13        9.78        8.09     47.50 o 
   6   4  13        1.33       22.10     75.92 o 
 -25   5  13      476.46      577.09    118.06 o 
 -23   5  13     1213.31     1250.85    136.33 o 
 -21   5  13      616.93      414.58     82.73 o 
 -19   5  13     1090.70     1099.89     89.55 o 
 -17   5  13     3735.82     3542.94    138.69 o 
 -15   5  13     5173.61     4954.92    206.37 o 
 -13   5  13      324.99      398.08     45.95 o 
 -11   5  13      616.42      624.55     70.18 o 
  -9   5  13      401.43      339.79     49.80 o 
  -7   5  13      786.27      927.93     71.32 o 
  -5   5  13     5665.18     5247.51    268.29 o 
  -3   5  13     3819.66     3974.55    177.71 o 
  -1   5  13      622.44      597.52     80.51 o 
   1   5  13     1011.24     1045.68    129.32 o 
   3   5  13      697.44      726.18    129.92 o 
   5   5  13      497.94      420.36     99.80 o 
 -24   6  13       54.03      129.78     62.53 o 
 -22   6  13      757.89      874.79    116.27 o 
 -20   6  13     3407.16     3514.40    185.88 o 
 -18   6  13     3181.37     2915.61    110.37 o 
 -16   6  13     2085.56     2088.57     89.65 o 
 -14   6  13     5756.87     5666.63    256.79 o 
 -12   6  13     1076.57     1042.33     58.29 o 
 -10   6  13      507.70      597.21     81.24 o 
  -8   6  13     5638.44     5498.90    176.73 o 
  -6   6  13     3808.01     3933.11    142.55 o 
  -4   6  13     2301.17     2205.44    129.66 o 
  -2   6  13     5902.15     5376.75    334.39 o 
   0   6  13     1771.08     1909.64    127.89 o 
   2   6  13      149.85       68.24     54.20 o 
   4   6  13     1059.48     1071.78    117.63 o 
 -23   7  13      256.35      257.62     56.18 o 
 -21   7  13       62.79       -6.56     40.93 o 
 -19   7  13      970.37      995.31    108.93 o 
 -17   7  13     1396.14     1359.28    101.92 o 
 -15   7  13     1310.27     1381.10     84.94 o 
 -13   7  13      904.43     1136.18     65.18 o 
 -11   7  13      989.66     1138.50     86.44 o 
  -9   7  13      495.94      523.65    103.63 o 
  -7   7  13     2325.75     2433.67    112.94 o 
  -5   7  13     2015.86     2233.53    107.26 o 
  -3   7  13     1416.01     1529.00    122.20 o 
  -1   7  13      576.39      712.90     93.87 o 
   1   7  13      465.75      410.34     77.35 o 
   3   7  13       30.27        1.06     52.33 o 
 -22   8  13       10.81       30.83     40.79 o 
 -20   8  13      645.75      716.78     84.97 o 
 -18   8  13       44.69       96.78     44.40 o 
 -16   8  13      144.44      153.08     53.14 o 
 -14   8  13      112.77      101.74     40.71 o 
 -12   8  13       26.73       63.05     36.48 o 
 -10   8  13      192.14      153.09     58.44 o 
  -8   8  13      574.38      581.59     69.63 o 
  -6   8  13        1.65       -5.69     36.55 o 
  -4   8  13      346.78      377.53     60.70 o 
  -2   8  13       25.91      -21.70     47.45 o 
   0   8  13      160.34       97.60     61.82 o 
 -19   9  13      883.14     1094.76     85.44 o 
 -17   9  13     1059.83     1185.78     85.80 o 
 -15   9  13        2.36       11.57     37.86 o 
 -13   9  13      342.68      521.17     85.96 o 
 -11   9  13     2032.36     2082.62    191.80 o 
  -9   9  13     1517.51     1733.33    111.85 o 
  -7   9  13      534.48      496.00     66.46 o 
  -5   9  13      580.95      535.38     70.42 o 
  -3   9  13      273.42      351.13     73.30 o 
  -1   9  13      475.17      499.34     91.89 o 
 -18  10  13      627.62      712.80     72.61 o 
 -16  10  13      720.57      684.82     98.74 o 
 -14  10  13      343.44      351.47     75.81 o 
 -12  10  13     1768.50     1819.36    135.61 o 
 -10  10  13     2242.13     2263.30    123.07 o 
  -8  10  13      772.90      947.27     91.66 o 
  -6  10  13      791.34      984.43     93.14 o 
  -4  10  13     1277.49     1436.83    108.47 o 
 -13  11  13      288.38      299.51    108.17 o 
 -11  11  13      112.89      160.23     62.30 o 
  -9  11  13     1045.37     1255.73    165.45 o 
 -26   0  14     2296.00     2317.64    246.16 o 
 -24   0  14      447.32      630.45    133.27 o 
 -22   0  14     1173.57     1380.48    179.52 o 
 -20   0  14     2375.17     2308.51    190.47 o 
 -18   0  14     2295.56     2267.91    144.99 o 
 -16   0  14     6283.78     6018.15    218.78 o 
 -14   0  14    21518.65    21526.41    502.33 o 
 -12   0  14      399.88      412.77     44.14 o 
 -10   0  14      725.94      768.86     72.28 o 
  -8   0  14     4976.59     5016.11    181.72 o 
  -6   0  14     5709.44     5905.77    208.16 o 
  -4   0  14     4901.40     4711.40    216.64 o 
  -2   0  14     8427.93     8573.74    340.94 o 
   0   0  14      780.91      855.92    136.31 o 
   2   0  14     1093.89      823.05    140.27 o 
   4   0  14     2543.64     2621.30    227.29 o 
 -27   1  14      696.16      738.25    110.05 o 
 -25   1  14     1387.75     1197.76    133.88 o 
 -23   1  14      609.36      574.62     87.81 o 
 -21   1  14       20.27      -21.93     44.88 o 
 -19   1  14      544.95      611.72     64.84 o 
 -17   1  14     9311.15     9099.17    289.40 o 
 -15   1  14     3279.45     3199.73     81.29 o 
 -13   1  14     2509.97     2470.42     67.44 o 
 -11   1  14      677.59      737.13     40.26 o 
  -9   1  14      351.12      408.92     43.70 o 
  -7   1  14     2406.93     2426.49    117.92 o 
  -5   1  14     4565.11     4617.06    149.17 o 
  -3   1  14     2953.27     2699.08    111.75 o 
  -1   1  14     1429.27     1294.25     86.11 o 
   1   1  14      919.63      819.22     77.58 o 
   3   1  14      254.89      294.47     53.06 o 
   5   1  14      519.08      506.77    109.39 o 
 -26   2  14        7.16        1.92     50.77 o 
 -24   2  14       65.73      148.73     59.04 o 
 -22   2  14      107.06      157.78     58.32 o 
 -20   2  14      282.69      262.94     47.49 o 
 -18   2  14        1.33        7.45     27.03 o 
 -16   2  14      553.37      596.93     59.61 o 
 -14   2  14      805.29      834.98     48.21 o 
 -12   2  14        0.96        6.90     22.67 o 
 -10   2  14      503.85      599.73     45.50 o 
  -8   2  14     4218.95     3941.06    129.46 o 
  -6   2  14     1828.99     1643.82     80.20 o 
  -4   2  14     1888.45     1996.18     92.73 o 
  -2   2  14      333.01      338.82     48.50 o 
   0   2  14      498.36      576.09     65.10 o 
   2   2  14        0.12      -24.05     30.57 o 
   4   2  14        5.00      -13.85     34.16 o 
 -27   3  14      290.95      519.99    125.82 o 
 -25   3  14      675.58      691.26    116.23 o 
 -23   3  14     1269.94     1287.14    131.33 o 
 -21   3  14     2280.68     2177.75    139.87 o 
 -19   3  14     2535.21     2546.25    114.43 o 
 -17   3  14     1062.29     1114.23     82.55 o 
 -15   3  14       22.59      -31.69     21.13 o 
 -13   3  14      513.59      580.25     50.17 o 
 -11   3  14     7023.55     6786.25    196.17 o 
  -9   3  14     3228.78     3264.79    113.88 o 
  -7   3  14     1970.10     1849.52     84.55 o 
  -5   3  14     1764.51     1889.33     89.40 o 
  -3   3  14      654.23      761.76     68.47 o 
  -1   3  14     1483.61     1262.30     87.57 o 
   1   3  14     2883.85     2827.14    126.92 o 
   3   3  14      658.65      648.19     95.07 o 
 -26   4  14      168.26      182.18     73.25 o 
 -24   4  14     1776.98     1839.46    161.11 o 
 -22   4  14     2626.68     2642.74    159.55 o 
 -20   4  14     4459.00     4259.51    194.79 o 
 -18   4  14     3687.94     3511.19    175.90 o 
 -16   4  14      997.13      970.01     75.95 o 
 -14   4  14      769.97      789.82     59.25 o 
 -12   4  14     4098.87     3915.16    165.21 o 
 -10   4  14     7335.17     6761.01    198.83 o 
  -8   4  14     2824.48     2608.50    115.33 o 
  -6   4  14     4538.17     4439.54    148.21 o 
  -4   4  14     3136.70     3107.31    122.87 o 
  -2   4  14     1086.42     1028.03     81.13 o 
   0   4  14     3477.05     3312.61    167.28 o 
   2   4  14     2506.53     2564.18    151.25 o 
   4   4  14      479.45      377.85     92.80 o 
 -25   5  14        6.01       45.05     55.79 o 
 -23   5  14      587.33      586.45     97.65 o 
 -21   5  14     1666.56     1597.67    135.39 o 
 -19   5  14     1042.63     1103.25     90.71 o 
 -17   5  14      498.05      571.81     87.23 o 
 -15   5  14     1451.27     1505.54     90.56 o 
 -13   5  14     2010.99     1883.45     82.18 o 
 -11   5  14     1443.76     1473.83     92.06 o 
  -9   5  14     4643.42     4396.34    152.18 o 
  -7   5  14      905.44      997.63     76.30 o 
  -5   5  14       30.90       -8.92     37.07 o 
  -3   5  14     2179.90     1821.50    117.68 o 
  -1   5  14     2547.79     2496.17    144.58 o 
   1   5  14      297.84      300.03    122.32 o 
   3   5  14      439.20      317.66     75.53 o 
 -24   6  14      144.08      103.62     68.18 o 
 -22   6  14      103.35      102.75     47.66 o 
 -20   6  14       22.71      -10.88     37.47 o 
 -18   6  14       92.49       28.96     38.33 o 
 -16   6  14       29.94       58.12     39.57 o 
 -14   6  14      196.53      185.74     31.33 o 
 -12   6  14      306.72      277.66     50.34 o 
 -10   6  14       94.94       63.73     35.92 o 
  -8   6  14       16.67       47.18     34.15 o 
  -6   6  14      526.86      634.00     82.42 o 
  -4   6  14      452.16      502.09     77.54 o 
  -2   6  14       63.02      137.21     54.80 o 
   0   6  14      184.07       91.41     76.37 o 
   2   6  14       27.80      -53.72     48.24 o 
 -23   7  14      153.26      170.61    180.43 o 
 -21   7  14     1079.56     1246.91     89.59 o 
 -19   7  14      356.19      376.24     51.82 o 
 -17   7  14      335.89      343.77     49.76 o 
 -15   7  14     2787.02     2969.07    129.47 o 
 -13   7  14      682.07      834.83     79.17 o 
 -11   7  14       12.68       16.03     31.75 o 
  -9   7  14     2454.39     2369.94    119.70 o 
  -7   7  14     2325.63     2348.27    113.50 o 
  -5   7  14      356.86      458.51     78.21 o 
  -3   7  14     1741.95     1828.84    166.89 o 
  -1   7  14     1136.77     1040.36    110.36 o 
   1   7  14       74.48       76.40     57.62 o 
 -22   8  14      713.03      610.21     71.46 o 
 -20   8  14      316.20      350.38     79.67 o 
 -18   8  14      936.19     1101.69    108.48 o 
 -16   8  14      973.29     1107.63     80.04 o 
 -14   8  14     2238.21     2304.15    139.62 o 
 -12   8  14     3328.46     3652.70    148.38 o 
 -10   8  14      954.90     1002.99     87.85 o 
  -8   8  14      626.07      726.05     77.00 o 
  -6   8  14     3829.44     3730.00    150.34 o 
  -4   8  14     2014.20     2070.15    138.01 o 
  -2   8  14      672.85      854.18    189.10 o 
 -19   9  14      150.99      149.96     45.72 o 
 -17   9  14     1059.76     1053.75     81.88 o 
 -15   9  14      336.96      395.04     82.31 o 
 -13   9  14      413.68      564.64    223.18 o 
 -11   9  14      656.93      785.29     83.85 o 
  -9   9  14      669.96      684.53     79.84 o 
  -7   9  14      889.91      930.27     89.02 o 
  -5   9  14     1402.95     1550.46    111.80 o 
  -3   9  14      366.79      399.05     86.90 o 
 -16  10  14        7.64       52.29     51.78 o 
 -14  10  14       80.28       80.85    100.71 o 
 -12  10  14      103.44      179.87     69.07 o 
 -10  10  14        1.94       -8.68     38.64 o 
  -8  10  14        4.96       88.34     81.93 o 
  -6  10  14       26.19       89.92     52.78 o 
 -27   1  15      965.85      962.66    244.94 o 
 -25   1  15      166.39       98.46     85.50 o 
 -23   1  15      571.73      683.60     95.34 o 
 -21   1  15      883.95      909.29    102.67 o 
 -19   1  15      442.82      440.79     59.93 o 
 -17   1  15     2997.96     3014.24    101.69 o 
 -15   1  15     4434.40     4294.36    109.65 o 
 -13   1  15     1169.01     1163.48     48.30 o 
 -11   1  15      569.19      643.17     41.15 o 
  -9   1  15     3326.07     3431.90    100.99 o 
  -7   1  15     1055.64     1079.98     71.35 o 
  -5   1  15      994.79      822.57     84.94 o 
  -3   1  15     4641.88     4481.36    161.42 o 
  -1   1  15     1816.52     1874.88    102.05 o 
   1   1  15       56.68       57.14     43.34 o 
   3   1  15      560.32      489.06     83.74 o 
 -26   2  15      865.51      770.64    122.62 o 
 -24   2  15     1708.86     1718.23    147.11 o 
 -22   2  15     3102.92     2876.79    193.82 o 
 -20   2  15     2506.56     2414.87    113.56 o 
 -18   2  15     2777.52     2710.36    114.93 o 
 -16   2  15      905.34     1009.84     55.68 o 
 -14   2  15     2407.01     2369.94     86.49 o 
 -12   2  15     6457.95     6691.38    193.83 o 
 -10   2  15     3336.37     3490.70    121.94 o 
  -8   2  15     4187.38     4285.87    222.95 o 
  -6   2  15     5405.45     5052.13    162.31 o 
  -4   2  15     2249.59     2277.23    133.34 o 
  -2   2  15     1834.26     1762.31     95.77 o 
   0   2  15     2621.46     2437.00    116.12 o 
   2   2  15     1214.45     1161.17     94.81 o 
 -25   3  15     1054.12      936.06    120.36 o 
 -23   3  15      491.37      480.88     85.95 o 
 -21   3  15     2196.03     1958.82    113.45 o 
 -19   3  15     3871.41     3807.71    228.48 o 
 -17   3  15      167.34      170.54     41.51 o 
 -15   3  15      152.76      168.49     33.44 o 
 -13   3  15      880.47     1053.39     76.94 o 
 -11   3  15     3335.38     3446.79    127.99 o 
  -9   3  15     3054.80     3008.48    248.44 o 
  -7   3  15     1224.58     1266.23     76.94 o 
  -5   3  15     2755.88     2780.56    115.09 o 
  -3   3  15      423.16      489.53     59.62 o 
  -1   3  15      544.11      503.05     64.80 o 
   1   3  15     1282.44     1454.43    102.37 o 
   3   3  15      382.71      349.22     61.16 o 
 -26   4  15      177.48      185.59     73.23 o 
 -24   4  15       74.18      125.22    100.26 o 
 -22   4  15      111.97      102.53     45.47 o 
 -20   4  15      368.67      433.36     62.09 o 
 -18   4  15      227.88      169.53     43.14 o 
 -16   4  15     1194.41     1170.49    110.06 o 
 -14   4  15       40.83       45.99     30.60 o 
 -12   4  15      294.31      359.15     51.93 o 
 -10   4  15      303.33      275.34     59.67 o 
  -8   4  15        6.69        9.01     40.01 o 
  -6   4  15        0.20      -12.29     36.33 o 
  -4   4  15        9.81       27.99     31.15 o 
  -2   4  15       48.48       -0.20     31.09 o 
   0   4  15       44.19       24.08     34.07 o 
   2   4  15        0.42      -20.50     35.05 o 
 -25   5  15      738.58      597.79    103.77 o 
 -23   5  15     1198.85      945.64    125.97 o 
 -21   5  15      585.13      603.23     74.44 o 
 -19   5  15      606.32      702.17     77.90 o 
 -17   5  15     1234.06     1209.40     89.99 o 
 -15   5  15       28.04       46.96     28.14 o 
 -13   5  15     1121.64     1167.92     86.83 o 
 -11   5  15     3544.08     3418.28    133.55 o 
  -9   5  15     1036.87     1093.52    106.78 o 
  -7   5  15     2060.18     2147.60    128.33 o 
  -5   5  15     2666.76     2754.97    229.88 o 
  -3   5  15      573.87      609.13     87.07 o 
  -1   5  15      628.37      765.54     77.77 o 
   1   5  15      263.19      279.67     69.76 o 
 -24   6  15      293.57      276.00     83.31 o 
 -22   6  15      799.11      900.32     94.74 o 
 -20   6  15      615.13      696.69     77.97 o 
 -18   6  15      965.14     1039.12    105.29 o 
 -16   6  15     5507.54     5305.87    181.44 o 
 -14   6  15     3775.70     3565.79    142.04 o 
 -12   6  15      368.43      318.70     73.26 o 
 -10   6  15     1703.77     1832.78    102.29 o 
  -8   6  15     3273.89     3270.83    132.86 o 
  -6   6  15     1544.77     1678.01    271.87 o 
  -4   6  15     2868.06     2986.38    161.93 o 
  -2   6  15     2183.12     2182.04    140.50 o 
   0   6  15      145.03       68.45     52.21 o 
 -23   7  15       12.15       33.60     45.95 o 
 -21   7  15       51.32      -14.75     42.38 o 
 -19   7  15      783.65      871.75     90.58 o 
 -17   7  15     1298.17     1289.52     83.55 o 
 -15   7  15     1734.30     1649.24    123.07 o 
 -13   7  15     1834.14     1804.36    108.17 o 
 -11   7  15       80.75       40.44     37.04 o 
  -9   7  15      590.12      664.36     72.93 o 
  -7   7  15     1005.10     1211.10    117.75 o 
  -5   7  15     1045.04     1219.15    175.26 o 
  -3   7  15      224.23      278.19     71.51 o 
  -1   7  15      390.10      387.45     78.00 o 
 -20   8  15        0.09      -46.22     30.81 o 
 -18   8  15      247.81      212.29     46.24 o 
 -16   8  15        1.16       71.08     54.16 o 
 -14   8  15      260.23      420.17     78.79 o 
 -12   8  15       29.40       53.72     40.06 o 
 -10   8  15       10.69       26.95     42.78 o 
  -8   8  15        4.21        3.01     38.49 o 
  -6   8  15       93.52      204.67    115.93 o 
  -4   8  15       39.86        5.50     51.91 o 
 -17   9  15      135.61      102.06     55.49 o 
 -15   9  15      321.59      362.10     81.21 o 
 -13   9  15      981.30      985.59     93.33 o 
 -11   9  15     1149.43     1405.97    257.74 o 
  -9   9  15      705.34      853.45    136.83 o 
  -7   9  15      704.26      761.24     84.59 o 
 -26   0  16      397.34      423.55    118.06 o 
 -24   0  16     1902.08     1650.07    202.64 o 
 -22   0  16      831.02      930.46    154.57 o 
 -20   0  16      474.55      372.12    102.84 o 
 -18   0  16     1859.13     2164.52    123.92 o 
 -16   0  16    12231.81    12217.26    310.12 o 
 -14   0  16     4835.31     4714.64    151.03 o 
 -12   0  16      134.49      169.98     49.75 o 
 -10   0  16     1476.24     1499.63     91.82 o 
  -8   0  16     4006.97     4307.95    173.94 o 
  -6   0  16     4007.69     3516.16    233.38 o 
  -4   0  16     9562.42     9372.18    472.23 o 
  -2   0  16     1109.10     1188.18    157.92 o 
   0   0  16        5.39       83.07     59.33 o 
 -27   1  16      675.81      670.30    134.79 o 
 -25   1  16      837.97      895.15    112.23 o 
 -23   1  16      426.60      310.24     72.63 o 
 -21   1  16      581.78      733.72    183.93 o 
 -19   1  16      892.45      722.19     89.41 o 
 -17   1  16     2910.73     2835.82    106.16 o 
 -15   1  16      939.89     1021.37     55.07 o 
 -13   1  16     1531.47     1545.11     60.32 o 
 -11   1  16      511.00      674.61     57.59 o 
  -9   1  16     1133.63     1105.97     72.64 o 
  -7   1  16     4758.88     4788.13    238.06 o 
  -5   1  16     2591.90     2587.19    111.61 o 
  -3   1  16      414.98      495.85     61.09 o 
  -1   1  16      576.69      494.63     76.64 o 
   1   1  16      112.23      156.65     54.87 o 
 -26   2  16      169.38      247.21     76.12 o 
 -24   2  16       40.46      125.49     61.72 o 
 -22   2  16      183.64      235.09     64.96 o 
 -20   2  16      531.43      563.67     68.39 o 
 -18   2  16       11.38       30.07     31.90 o 
 -16   2  16      275.99      287.53     40.79 o 
 -14   2  16       34.68       47.15     31.57 o 
 -12   2  16       17.56      -18.41     32.86 o 
 -10   2  16      175.63      183.00     37.94 o 
  -8   2  16      129.26      143.04     35.98 o 
  -6   2  16      307.86      392.49     53.47 o 
  -4   2  16        0.69       26.61     41.28 o 
  -2   2  16      321.18      372.28     56.84 o 
   0   2  16        0.01       31.80     34.62 o 
 -25   3  16      744.18      805.59    117.26 o 
 -23   3  16      474.92      340.05     81.92 o 
 -21   3  16     1665.81     1827.39    167.80 o 
 -19   3  16      791.06      840.70     78.98 o 
 -17   3  16        8.46      -10.62     24.27 o 
 -15   3  16      365.08      323.01     51.55 o 
 -13   3  16     4387.90     4358.92    151.96 o 
 -11   3  16     3708.64     3647.53    357.06 o 
  -9   3  16     1982.44     1948.73    118.29 o 
  -7   3  16     1746.81     1791.97     89.76 o 
  -5   3  16      241.31      284.89     47.35 o 
  -3   3  16      423.01      454.39     60.92 o 
  -1   3  16      816.64      792.79     85.60 o 
 -24   4  16     1666.09     1724.60    156.62 o 
 -22   4  16     1180.31     1203.12    102.29 o 
 -20   4  16     2774.20     2825.12    142.21 o 
 -18   4  16     1268.50     1360.30     95.84 o 
 -16   4  16       19.00       66.39     41.25 o 
 -14   4  16     1706.08     1705.22    110.32 o 
 -12   4  16     6753.08     6721.29    206.47 o 
 -10   4  16     7365.13     7464.43    329.07 o 
  -8   4  16     2363.84     2481.84    137.61 o 
  -6   4  16     1447.48     1743.68    114.84 o 
  -4   4  16      460.66      489.53    107.56 o 
  -2   4  16      993.92     1022.56     86.73 o 
   0   4  16     2220.67     2142.75    166.18 o 
 -23   5  16     1154.93      953.58    112.52 o 
 -21   5  16     1830.66     1817.08    117.92 o 
 -19   5  16      168.73      209.11     52.61 o 
 -17   5  16     1228.50     1141.41    122.30 o 
 -15   5  16      763.62      957.96     81.67 o 
 -13   5  16      481.08      464.86     61.62 o 
 -11   5  16     2393.21     2401.80    153.66 o 
  -9   5  16     1600.59     1765.92    118.60 o 
  -7   5  16      176.94       91.36     57.96 o 
  -5   5  16      333.21      385.90    136.62 o 
  -3   5  16     1391.16     1485.69    212.84 o 
  -1   5  16      561.02      596.00    105.13 o 
 -22   6  16       86.64       63.57     44.92 o 
 -20   6  16      347.16      342.60     69.93 o 
 -18   6  16       42.36       40.80     41.39 o 
 -16   6  16      160.63      304.80     71.96 o 
 -14   6  16       57.44       32.32     35.63 o 
 -12   6  16       83.67      106.65     55.04 o 
 -10   6  16      151.27      136.85     45.86 o 
  -8   6  16       42.10      103.35    123.84 o 
  -6   6  16      779.11      828.51     98.79 o 
  -4   6  16       82.88      135.72     58.26 o 
  -2   6  16      163.42      331.29     75.03 o 
 -21   7  16       14.24       45.03     46.49 o 
 -19   7  16      108.95      154.99     52.19 o 
 -17   7  16     2474.52     2501.84    163.70 o 
 -15   7  16     3146.39     3234.46    141.56 o 
 -13   7  16      108.08       94.96     53.85 o 
 -11   7  16      132.62      201.79     53.10 o 
  -9   7  16     1422.55     1804.80    142.25 o 
  -7   7  16      369.31      453.50    104.37 o 
  -5   7  16     1125.69     1333.57    152.74 o 
 -18   8  16      997.72     1165.27    299.71 o 
 -16   8  16     1616.37     1681.12    192.15 o 
 -14   8  16     2632.59     2669.82    130.11 o 
 -12   8  16     1307.37     1229.11    100.23 o 
 -10   8  16      155.58      217.74     54.01 o 
  -8   8  16     1179.77     1271.93    124.35 o 
  -6   8  16     1488.84     1599.39    138.65 o 
 -15   9  16      459.56      566.93     94.37 o 
 -13   9  16     1007.07     1069.20     97.52 o 
 -11   9  16      448.56      558.08     74.97 o 
 -25   1  17       31.12      -29.51     51.85 o 
 -23   1  17     2274.17     2277.30    146.19 o 
 -21   1  17      252.95      328.66     57.58 o 
 -19   1  17      359.56      373.75     47.07 o 
 -17   1  17     2946.43     3011.53     93.61 o 
 -15   1  17     1106.84     1149.35     79.68 o 
 -13   1  17      651.16      572.93     69.88 o 
 -11   1  17     2644.37     2561.25    105.91 o 
  -9   1  17     2402.54     2647.25    110.27 o 
  -7   1  17      231.00      238.06     63.07 o 
  -5   1  17      898.19      889.68    146.20 o 
  -3   1  17     1290.35     1275.69    117.11 o 
  -1   1  17      217.31      240.07     61.53 o 
 -26   2  17     1624.09     1770.70    159.26 o 
 -24   2  17      550.13      627.08    173.13 o 
 -22   2  17      588.43      593.14     71.56 o 
 -20   2  17     2646.64     2655.50    121.83 o 
 -18   2  17      833.00      787.04     75.10 o 
 -16   2  17     1860.17     1852.83    155.22 o 
 -14   2  17     3967.52     4016.46    176.02 o 
 -12   2  17     4526.67     4564.94    190.69 o 
 -10   2  17     2155.98     2025.97    123.23 o 
  -8   2  17     3252.28     3373.28    129.52 o 
  -6   2  17     2165.19     2314.20    106.85 o 
  -4   2  17      541.19      485.02     62.10 o 
  -2   2  17      925.82      975.39     83.94 o 
 -25   3  17     1236.24      971.47    120.15 o 
 -23   3  17      372.91      415.55     67.13 o 
 -21   3  17      397.02      408.11     79.98 o 
 -19   3  17      625.63      650.87     73.39 o 
 -17   3  17      112.23      103.85     52.83 o 
 -15   3  17     1286.31     1365.20    120.93 o 
 -13   3  17     2475.00     2713.04    142.91 o 
 -11   3  17     1809.02     2024.48    202.80 o 
  -9   3  17     1789.92     1839.70    127.95 o 
  -7   3  17     1078.30     1241.51    108.56 o 
  -5   3  17      257.07      435.45     59.20 o 
  -3   3  17      151.90       76.44     36.25 o 
 -24   4  17      373.16      416.64     93.50 o 
 -22   4  17      293.35      348.14     63.65 o 
 -20   4  17      238.31      265.53     54.49 o 
 -18   4  17      105.79       36.94     79.72 o 
 -16   4  17       37.07       27.83     46.44 o 
 -14   4  17      101.73       94.95     40.06 o 
 -12   4  17      366.02      320.05    111.67 o 
 -10   4  17       53.91      169.19     64.35 o 
  -8   4  17      402.75      331.17     65.62 o 
  -6   4  17       38.08       66.58     43.49 o 
  -4   4  17      108.20       96.62     53.36 o 
 -23   5  17       10.85        1.77     42.74 o 
 -21   5  17      132.11      154.60     62.17 o 
 -19   5  17     1837.31     1890.80    118.02 o 
 -17   5  17     1445.92     1561.32    105.77 o 
 -15   5  17      729.51      865.28     81.08 o 
 -13   5  17     1090.39     1259.82     94.63 o 
 -11   5  17      997.70     1191.40    112.44 o 
  -9   5  17      760.63      943.26    102.85 o 
  -7   5  17     1566.33     1604.24    129.94 o 
  -5   5  17      597.20      605.91     89.04 o 
 -22   6  17     1012.67     1099.12    160.81 o 
 -20   6  17      596.86      456.93    127.89 o 
 -18   6  17     2129.15     2088.79    144.45 o 
 -16   6  17     3525.10     3812.08    155.47 o 
 -14   6  17      607.57      713.31     78.24 o 
 -12   6  17     1262.77     1215.32    117.52 o 
 -10   6  17     1521.48     1661.55    134.56 o 
  -8   6  17      626.99      776.86    224.10 o 
  -6   6  17     1009.26     1032.41    111.34 o 
 -19   7  17      626.06      510.92     87.80 o 
 -17   7  17      638.31      732.03    102.79 o 
 -15   7  17     2015.17     2256.95    122.28 o 
 -13   7  17      279.94      235.74     52.87 o 
 -11   7  17        5.62       -9.23     78.05 o 
  -9   7  17      293.71      265.77    107.41 o 
  -7   7  17      656.32      860.66    107.98 o 
 -16   8  17       32.93       68.31     55.42 o 
 -14   8  17        0.35       -0.32     44.32 o 
 -12   8  17        1.61       10.71     43.33 o 
 -10   8  17      397.81      535.90    236.42 o 
 -24   0  18      809.94      775.59    151.22 o 
 -22   0  18     1888.76     1533.22    186.52 o 
 -20   0  18      110.73      132.88     53.29 o 
 -18   0  18     3890.72     3639.06    171.83 o 
 -16   0  18     5374.02     5470.50    295.75 o 
 -14   0  18     1878.56     1989.33    171.61 o 
 -12   0  18     2162.13     2075.13    174.96 o 
 -10   0  18     1516.87     1714.57    154.87 o 
  -8   0  18      538.76      576.29    113.49 o 
  -6   0  18     3028.25     3046.06    227.90 o 
  -4   0  18     2652.87     2765.83    221.51 o 
 -25   1  18      553.93      553.02     92.72 o 
 -23   1  18        1.53       62.04     56.29 o 
 -21   1  18      118.50      159.50     47.53 o 
 -19   1  18     2068.56     1703.01    101.02 o 
 -17   1  18     1641.86     1659.64    158.03 o 
 -15   1  18     2670.92     2548.86    135.03 o 
 -13   1  18      558.85      714.41     78.33 o 
 -11   1  18      438.19      496.45     55.14 o 
  -9   1  18      934.10      995.97     97.03 o 
  -7   1  18     1541.98     1800.69    118.95 o 
  -5   1  18      334.83      413.08     71.57 o 
  -3   1  18      576.39      592.68    127.49 o 
 -24   2  18      149.75      100.52     67.85 o 
 -22   2  18      304.72      324.04     56.95 o 
 -20   2  18        5.83        0.23     35.40 o 
 -18   2  18       22.38       37.57     34.94 o 
 -16   2  18      142.13      109.92     45.79 o 
 -14   2  18      255.03      317.52     61.30 o 
 -12   2  18      537.04      675.00     80.40 o 
 -10   2  18      498.57      469.02     73.57 o 
  -8   2  18      424.30      590.25     62.55 o 
  -6   2  18      305.46      493.71     97.21 o 
  -4   2  18      110.78      103.08     76.52 o 
 -23   3  18      616.07      659.41     83.36 o 
 -21   3  18     1723.21     1774.53    110.99 o 
 -19   3  18      679.08      788.63     97.04 o 
 -17   3  18       86.28       97.15     40.50 o 
 -15   3  18      994.88     1176.66    105.03 o 
 -13   3  18     3086.34     3186.41    291.64 o 
 -11   3  18     1250.83     1559.98    170.70 o 
  -9   3  18     1022.08     1086.68    105.73 o 
  -7   3  18      214.39      344.19     95.85 o 
  -5   3  18       41.54       66.97     47.65 o 
 -24   4  18      468.06      460.56     71.91 o 
 -22   4  18     1096.75     1061.23    104.65 o 
 -20   4  18     2797.32     3149.81    189.26 o 
 -18   4  18      821.31     1143.09     92.62 o 
 -16   4  18      758.13      777.22     78.79 o 
 -14   4  18     2777.80     2866.96    154.94 o 
 -12   4  18     2739.50     2761.75    153.52 o 
 -10   4  18     1801.29     2121.31    133.39 o 
  -8   4  18     1547.78     1664.59    130.74 o 
  -6   4  18      527.19      678.19    139.20 o 
 -21   5  18      324.13      414.27     79.00 o 
 -19   5  18      393.84      459.07    191.54 o 
 -17   5  18     1243.82     1509.33    106.48 o 
 -15   5  18      160.10      226.87     50.54 o 
 -13   5  18      371.91      417.14     74.78 o 
 -11   5  18     2424.10     2722.83    156.51 o 
  -9   5  18      408.96      525.00     81.78 o 
  -7   5  18      100.77      128.54     55.33 o 
 -20   6  18       12.40       -7.55     50.59 o 
 -18   6  18       65.02      200.14     69.37 o 
 -16   6  18       45.84      202.89     51.49 o 
 -14   6  18        0.80       56.46     50.43 o 
 -12   6  18        4.81       68.29     49.56 o 
 -10   6  18       21.37       61.63     72.11 o 
  -8   6  18        2.56       21.20     48.29 o 
 -17   7  18     1962.68     2132.63    149.19 o 
 -15   7  18      457.96      649.19     77.99 o 
 -13   7  18      119.68      249.83     67.04 o 
 -23   1  19      675.15      854.61    112.17 o 
 -21   1  19       66.71       73.35     43.64 o 
 -19   1  19     1443.41     1382.17    118.05 o 
 -17   1  19     2558.86     2359.02    184.69 o 
 -15   1  19      462.47      484.05    154.27 o 
 -13   1  19      746.95      627.10    122.93 o 
 -11   1  19     1189.99     1348.53    166.74 o 
  -9   1  19      133.86      248.79     56.87 o 
  -7   1  19      275.85      379.82     95.39 o 
 -24   2  19      907.51      919.31    117.86 o 
 -22   2  19     1491.08     1323.36    104.47 o 
 -20   2  19     1654.85     1680.15    150.61 o 
 -18   2  19      794.02      974.86     97.84 o 
 -16   2  19     2305.58     2255.36    133.51 o 
 -14   2  19     3077.76     3154.64    159.68 o 
 -12   2  19      906.55      921.82     94.52 o 
 -10   2  19     1097.20     1259.56    111.09 o 
  -8   2  19     1508.14     1706.05    193.82 o 
 -23   3  19      552.14      583.83     81.92 o 
 -21   3  19     1353.74     1397.04    129.32 o 
 -19   3  19      647.50      566.67     87.14 o 
 -17   3  19      278.18      301.59     84.13 o 
 -15   3  19      685.88      708.11    106.65 o 
 -13   3  19     1178.70     1282.75    113.72 o 
 -11   3  19      894.67      977.86    103.14 o 
  -9   3  19      621.35      746.96     92.06 o 
  -7   3  19      269.29      282.00     62.17 o 
 -22   4  19      120.37      156.53     65.95 o 
 -20   4  19        0.08       19.15     81.24 o 
 -18   4  19       47.96       74.80     42.38 o 
 -16   4  19       33.47       55.81     60.25 o 
 -14   4  19       25.28       19.58     46.71 o 
 -12   4  19       23.23       20.83     82.76 o 
 -10   4  19       29.51       93.84     50.90 o 
 -19   5  19     1111.29     1274.77    127.24 o 
 -17   5  19      429.84      495.61     71.45 o 
 -15   5  19     1059.31     1146.02    115.06 o 
 -13   5  19      548.67      599.17    129.47 o 
 -11   5  19       56.72       81.27     52.85 o 
 -22   0  20      399.47      302.14    113.49 o 
 -10   0  20      453.82      645.06    123.23 o 
 -21   1  20     1016.88      711.08    126.88 o 
 -19   1  20     1147.64     1231.39    152.14 o 
 -13   1  20      150.72      141.49     73.63 o 
 -11   1  20       85.84       39.25     66.03 o 
 -20   2  20        0.31       39.86     59.64 o 
 -18   2  20       32.70      146.66     66.94 o 
 -16   2  20       65.71      142.95     48.86 o 
 -14   2  20        9.82       89.48     45.96 o 
 -12   2  20      293.15      546.47    122.93 o 
 -19   3  20      315.27      382.76     73.71 o 
 -17   3  20       81.99       65.71     48.06 o 
 -15   3  20      728.43      845.58     97.43 o 
 -13   3  20      585.24      655.89     86.90 o 
 -18   4  20      285.10      317.67     69.27 o 
 -16   4  20      586.38      712.18     93.45 o 
 -14   4  20     1428.13     1605.62    132.43 o 
                                                 
